# Supplementary material for: The Evolution of Seabirds in the Humboldt Current: New Clues from the Pliocene of Central Chile
Source: PLoS One. 2014 Mar 12;9(3):e90043. doi: 10.1371/journal.pone.0090043 (PMC3951197; doi:10.1371/journal.pone.0090043)
Supplement: Dataset S1 — Phylogenetic analysis matrix. (NEX) [file pone.0090043.s002.nex]

#NEXUS 
[MacClade 4.06 registered to Davide Pisani, University of Bristol]


BEGIN MacCladeStart;
	Extended;
END;


BEGIN TAXA;
	DIMENSIONS  NTAX=70;
	TAXLABELS
	Gavia_immer
	Gavia_stellata
	Daption_capense
	Diomedea_exulans
	Macronectes_giganteus
	Oceanites_oceanicus
	Oceanodroma_leucorhoa
	Pachyptila_desolata
	Pelecanoides_urinatrix
	Phoebastria_immutabilis
	Phoebetria_palpebrata
	Procellaria_cinerea
	Pterodroma_brevirostris
	Puffinus_gravis
	Thalassarche_melanophrys
	Aptenodytes_forsteri
	Aptenodytes_patagonicus
	Pygoscelis_antarctica
	Pygoscelis_papua
	Pygoscelis_adeliae
	Pygoscelis_grandis
	Megadyptes_antipodes
	Eudyptes_chrysocome
	Eudyptes_chrysolophus
	Eudyptes_filholi
	Eudyptes_moseleyi
	Eudyptes_pachyrhynchus
	Eudyptes_robustus
	Eudyptes_schlegeli
	Eudyptes_sclateri
	Eudyptes_kalaoina
	Inguza_predemersus
	Eudyptula_minor
	Spheniscus_demersus
	Spheniscus_magellanicus
	Spheniscus_humboldti
	Spheniscus_mendiculus
	Spheniscus_urbinai
	Spheniscus_megaramphus
	Spheniscus_muizoni
	Madrynornis_mirandus
	Marplesornis_novaezealandiae
	Palaeospheniscus_biloculata
	Palaeospheniscus_bergi
	Palaeospheniscus_patagonicus
	Eretiscus_tonnii
	Platydyptes_novaezealandiae
	Platydyptes_marplesi
	Paraptenodytes_antarcticus
	Archaeospheniscus_lopdelli
	Archaeospheniscus_lowei
	Pachydyptes_ponderosus
	Perudyptes_devriesi
	Icadyptes_salasi
	Inkayacu_paracasensis
	'Burnside "Palaeudyptes"'
	Kairuku_waitaki
	Kairuku_grebneffi
	Palaeeudyptes_klekowskii
	Palaeeudyptes_gunnari
	Anthropornis_sp._UCMP_321023
	Anthropornis_nordenskjoeldi
	Anthropornis_grandis
	Delphinornis_gracilis
	Delphinornis_arctowskii
	Delphinornis_larseni
	Mesetaornis_polaris
	Marambiornis_exilis
	Waimanu_tuatahi
	Waimanu_manneringi;
END;


BEGIN CHARACTERS;
	DIMENSIONS  NCHAR=8399;
	FORMAT SYMBOLS= " 0 1 2 3 4 5 6 A B C D E F G H I K L M N P Q R S T U" MISSING=? GAP=- ;
	CHARSTATELABELS  
		1  Start_Morphology,  254  End_Morphology,  255  ST_RAG1,  1077  RAG?,  2936  EN_RAG1,
  2937  ST_CYT_B,  4079  End_cyt_b,  4080  Start_COI,  5630  End_COI,  5631  Start_sRNA,
  8262  end_sRNA,		;

MATRIX
[                                        10        20        30        40        50        60        70        80        90        100       110       120       130       140       150       160       170       180       190       200       210       220       230       240       250       260       270       280       290       300       310       320       330       340       350       360       370       380       390       400       410       420       430       440       450       460       470       480       490       500       510       520       530       540       550       560       570       580       590       600       610       620       630       640       650       660       670       680       690       700       710       720       730       740       750       760       770       780       790       800       810       820       830       840       850       860       870       880       890       900       910       920       930       940       950       960       970       980       990       1000      1010      1020      1030      1040      1050      1060      1070      1080      1090      1100      1110      1120      1130      1140      1150      1160      1170      1180      1190      1200      1210      1220      1230      1240      1250      1260      1270      1280      1290      1300      1310      1320      1330      1340      1350      1360      1370      1380      1390      1400      1410      1420      1430      1440      1450      1460      1470      1480      1490      1500      1510      1520      1530      1540      1550      1560      1570      1580      1590      1600      1610      1620      1630      1640      1650      1660      1670      1680      1690      1700      1710      1720      1730      1740      1750      1760      1770      1780      1790      1800      1810      1820      1830      1840      1850      1860      1870      1880      1890      1900      1910      1920      1930      1940      1950      1960      1970      1980      1990      2000      2010      2020      2030      2040      2050      2060      2070      2080      2090      2100      2110      2120      2130      2140      2150      2160      2170      2180      2190      2200      2210      2220      2230      2240      2250      2260      2270      2280      2290      2300      2310      2320      2330      2340      2350      2360      2370      2380      2390      2400      2410      2420      2430      2440      2450      2460      2470      2480      2490      2500      2510      2520      2530      2540      2550      2560      2570      2580      2590      2600      2610      2620      2630      2640      2650      2660      2670      2680      2690      2700      2710      2720      2730      2740      2750      2760      2770      2780      2790      2800      2810      2820      2830      2840      2850      2860      2870      2880      2890      2900      2910      2920      2930      2940      2950      2960      2970      2980      2990      3000      3010      3020      3030      3040      3050      3060      3070      3080      3090      3100      3110      3120      3130      3140      3150      3160      3170      3180      3190      3200      3210      3220      3230      3240      3250      3260      3270      3280      3290      3300      3310      3320      3330      3340      3350      3360      3370      3380      3390      3400      3410      3420      3430      3440      3450      3460      3470      3480      3490      3500      3510      3520      3530      3540      3550      3560      3570      3580      3590      3600      3610      3620      3630      3640      3650      3660      3670      3680      3690      3700      3710      3720      3730      3740      3750      3760      3770      3780      3790      3800      3810      3820      3830      3840      3850      3860      3870      3880      3890      3900      3910      3920      3930      3940      3950      3960      3970      3980      3990      4000      4010      4020      4030      4040      4050      4060      4070      4080      4090      4100      4110      4120      4130      4140      4150      4160      4170      4180      4190      4200      4210      4220      4230      4240      4250      4260      4270      4280      4290      4300      4310      4320      4330      4340      4350      4360      4370      4380      4390      4400      4410      4420      4430      4440      4450      4460      4470      4480      4490      4500      4510      4520      4530      4540      4550      4560      4570      4580      4590      4600      4610      4620      4630      4640      4650      4660      4670      4680      4690      4700      4710      4720      4730      4740      4750      4760      4770      4780      4790      4800      4810      4820      4830      4840      4850      4860      4870      4880      4890      4900      4910      4920      4930      4940      4950      4960      4970      4980      4990      5000      5010      5020      5030      5040      5050      5060      5070      5080      5090      5100      5110      5120      5130      5140      5150      5160      5170      5180      5190      5200      5210      5220      5230      5240      5250      5260      5270      5280      5290      5300      5310      5320      5330      5340      5350      5360      5370      5380      5390      5400      5410      5420      5430      5440      5450      5460      5470      5480      5490      5500      5510      5520      5530      5540      5550      5560      5570      5580      5590      5600      5610      5620      5630      5640      5650      5660      5670      5680      5690      5700      5710      5720      5730      5740      5750      5760      5770      5780      5790      5800      5810      5820      5830      5840      5850      5860      5870      5880      5890      5900      5910      5920      5930      5940      5950      5960      5970      5980      5990      6000      6010      6020      6030      6040      6050      6060      6070      6080      6090      6100      6110      6120      6130      6140      6150      6160      6170      6180      6190      6200      6210      6220      6230      6240      6250      6260      6270      6280      6290      6300      6310      6320      6330      6340      6350      6360      6370      6380      6390      6400      6410      6420      6430      6440      6450      6460      6470      6480      6490      6500      6510      6520      6530      6540      6550      6560      6570      6580      6590      6600      6610      6620      6630      6640      6650      6660      6670      6680      6690      6700      6710      6720      6730      6740      6750      6760      6770      6780      6790      6800      6810      6820      6830      6840      6850      6860      6870      6880      6890      6900      6910      6920      6930      6940      6950      6960      6970      6980      6990      7000      7010      7020      7030      7040      7050      7060      7070      7080      7090      7100      7110      7120      7130      7140      7150      7160      7170      7180      7190      7200      7210      7220      7230      7240      7250      7260      7270      7280      7290      7300      7310      7320      7330      7340      7350      7360      7370      7380      7390      7400      7410      7420      7430      7440      7450      7460      7470      7480      7490      7500      7510      7520      7530      7540      7550      7560      7570      7580      7590      7600      7610      7620      7630      7640      7650      7660      7670      7680      7690      7700      7710      7720      7730      7740      7750      7760      7770      7780      7790      7800      7810      7820      7830      7840      7850      7860      7870      7880      7890      7900      7910      7920      7930      7940      7950      7960      7970      7980      7990      8000      8010      8020      8030      8040      8050      8060      8070      8080      8090      8100      8110      8120      8130      8140      8150      8160      8170      8180      8190      8200      8210      8220      8230      8240      8250      8260      8270      8280      8290      8300      8310      8320      8330      8340      8350      8360      8370      8380      8390      ]
[                                        .         .         .         .         .         .         .         .         .         .         .         .         .         .         .         .         .         .         .         .         .         .         .         .         .         .         .         .         .         .         .         .         .         .         .         .         .         .         .         .         .         .         .         .         .         .         .         .         .         .         .         .         .         .         .         .         .         .         .         .         .         .         .         .         .         .         .         .         .         .         .         .         .         .         .         .         .         .         .         .         .         .         .         .         .         .         .         .         .         .         .         .         .         .         .         .         .         .         .         .         .         .         .         .         .         .         .         .         .         .         .         .         .         .         .         .         .         .         .         .         .         .         .         .         .         .         .         .         .         .         .         .         .         .         .         .         .         .         .         .         .         .         .         .         .         .         .         .         .         .         .         .         .         .         .         .         .         .         .         .         .         .         .         .         .         .         .         .         .         .         .         .         .         .         .         .         .         .         .         .         .         .         .         .         .         .         .         .         .         .         .         .         .         .         .         .         .         .         .         .         .         .         .         .         .         .         .         .         .         .         .         .         .         .         .         .         .         .         .         .         .         .         .         .         .         .         .         .         .         .         .         .         .         .         .         .         .         .         .         .         .         .         .         .         .         .         .         .         .         .         .         .         .         .         .         .         .         .         .         .         .         .         .         .         .         .         .         .         .         .         .         .         .         .         .         .         .         .         .         .         .         .         .         .         .         .         .         .         .         .         .         .         .         .         .         .         .         .         .         .         .         .         .         .         .         .         .         .         .         .         .         .         .         .         .         .         .         .         .         .         .         .         .         .         .         .         .         .         .         .         .         .         .         .         .         .         .         .         .         .         .         .         .         .         .         .         .         .         .         .         .         .         .         .         .         .         .         .         .         .         .         .         .         .         .         .         .         .         .         .         .         .         .         .         .         .         .         .         .         .         .         .         .         .         .         .         .         .         .         .         .         .         .         .         .         .         .         .         .         .         .         .         .         .         .         .         .         .         .         .         .         .         .         .         .         .         .         .         .         .         .         .         .         .         .         .         .         .         .         .         .         .         .         .         .         .         .         .         .         .         .         .         .         .         .         .         .         .         .         .         .         .         .         .         .         .         .         .         .         .         .         .         .         .         .         .         .         .         .         .         .         .         .         .         .         .         .         .         .         .         .         .         .         .         .         .         .         .         .         .         .         .         .         .         .         .         .         .         .         .         .         .         .         .         .         .         .         .         .         .         .         .         .         .         .         .         .         .         .         .         .         .         .         .         .         .         .         .         .         .         .         .         .         .         .         .         .         .         .         .         .         .         .         .         .         .         .         .         .         .         .         .         .         .         .         .         .         .         .         .         .         .         .         .         .         .         .         .         .         .         .         .         .         .         .         .         .         .         .         .         .         .         .         .         .         .         .         .         .         .         .         .         .         .         .         .         .         .         .         .         .         .         .         .         .         .         .         .         .         .         .         .         .         .         .         .         .         .         .         .         .         .         .         .         .         .         .         .         .         .         .         .         .         .         .         .         .         .         .         .         .         .         .         .         .         .         .         .         .         .         .         .         .         .         .         .         .         .         .         .         .         .         .         .         .         .         .         .         .         .         .         .         .         .         .         .         .         .         .         .         .         .         .         .         .         .         .         .         .         .         .         .         .         .         .         .         .         .         .         .         .         .         .         .         .         .         .         .         .         .         .         .         .         .         .         .         .         .         .         .         .         .         .         .         .         .         .         .         .         .         .         .         .         .         .         .         .         .         .         .         .         .         .         .         .         .         .         .         .         .         .         .         .         .         .         .         .         .         .         .         .         .         .         .         .         .         .         .         .         .         .         .         .         .         .         .         .         .         .         .         .         .         .         .         .         .         .         .         .         .         .         .         .         .         .         .         .         .         .         .         .         .         .         .         .         .         .         .         .         .         .         .         .         .         .         .         .         .         .         .         .         .         .         .         .         .         .         .         .         .         .         .         .         .         .         .         .         .         .         ]

Gavia_immer                     0001000000000-??00002000000----------------------------------0?100?00020000010000002-011100001100020100100000000000-0--1100061110001011101001020000210110000-2000-01000000000000021-030-0000-00-010001000101011000-2000100000000001110000001??????????????????CACTTAATGGGCAATAGGCAGGCACTGGAGAAAGATGCCAATGACGTGAAAACACAAGACAATAAAGCTCATCAGAACAATCTGAAGCAACTTTGCCGCATCTGTGGAGTTTCATTTAAAACTGACTGTTACAAGAGAACTCATCCAGTGCATGGGCCGGTGGATGATGAAACTCTGTGGCTTCTGAGAAAGAAAGAGAAAAAAGCAACCTCTTGGCCAGATCTTATCGCTAAGGTTTTTAAGATTGATGTGCGAGGGGATGTTGATACTATCCA?CCCACTCGATTTTGTCACAACTGCTGGAGTATTATCCATAGAAAATTCAGTAATACTCCATGTGAAGTATATTTTCCGAGGAACAGCACGATGGAGTGGCAACCCCACTCCCCAAACTGTGACGTGTGCCACGCTACCAGTCGGGGAGTCAAGAGAAAAAGCCAGCCACCCAGTGTGCAACAC?GCAAACGTGTGAAGACCATTGCAGAACGTGCTCGAATAAACAGAAGTGTAAAGAACCAAGCACAAATAAACAACAAAAATTTAATGAAAGAGAT?GTAAATTGCAAGAACATACATCTCAGCACCAAGCTGCTTGCCGTTGATTACCCAGCAGATTTCATTAAATCCATCTCTTGCCAGATCTGTGAGCATATTTTGGCAGATCCAGTGGAAACAACATG?AGACACCTGTTTTGCAGAACTTGCATCCTTAAATGTATCAAGGTTATGGGCAGCTATTGCCCCTCCTGCTGGTATCCTTGCTTCCCTACTGATCTGGTAACGCCAGTGAAATCCTTCCTGAACATCCTTGA?AGCCTGGGTCTAAGATGCCCTGTAAAGGATTGTGATGAAGAGATCTTGCATGGAAAATA?GGCCAACACCTCTCCGGCCACAAGGAGATGAAAGATAGAGAGCTCTACAGCCACATAAATAAAGGTGGCCGACCGAGGCAGCATCTCCTGTCTTTGACCAGGAGAGCTCAGAAACATCGTTTGAGAGAACTGAAACGTCAAGTCAAGGCTTTTGCTGAGAAAGAAGAGGGTGGCGATATAAAGGCTGTATGCATGACTTTGTTCCTGTTAGCCCTAAGAGCAAAAAATGAACACAGACAAGCAGATGAATTGGAGGCTATAATGCAAGGGAGGGGGTCTGGACTTCACCCTGCTGTCTGCCTGGCAATCCGAGTCAACACGTTTCTCAGCTGTAGCCAATATCATAAAATGTATAGAACGGTAAAAGCTGTCACTGGGAGGCAGATCTTCCAGCCTTTGCATGCTCTTCGCACTGCCGAGAAAGCCCTCCTGCCAGGTTATCACCCATTCGAGTGGAAACCTCCCTTGAAAAATGTATCCACTAACACAGAAGTGGGAATTATAGATGGACTATCAGGATTGCCACTCTCAATTGATGACTACCCAGTAGACACAATTGCAAAGAGATTTCGATATGATGCAGCCTTGGTTTCTGCCCTAAAGGACATGGAGGAGGAGATCTTGGAAGGCATGAAAGCAAAAAACCTGGATGACTATTTGAACGGTCCTTTCACTGTGGTAGTAAAAGAGTCCTGTGATGGAATGGGAGATGTCAGCGAGAAGCATGGAAGTGGGCCTGCTGTCCCAGAGAAGGCTGTTCGCTTTTCTTTCACAATCATGAACATTGCTATAGCGCAGGGGAATGAAAGCAAGAGGATCTTTGAAGAACTAAAGCCCAATTCAGAGTTGTGTTGCAAGCCCTTGTGCCTTATGCTGGCTGACGAATCGGATCATGAAACTCTGACGGCAATCCTGAGCCCTCTCATAGCAGAAAGAGAGGCTATGAAAAACAGTGAACTGCTCCTTGAAATGGGAGGCATCCTGAGAATATTCAAGTTCATCTTTAGGGGTACAGGCTATGATGAGAAACTCGTGCGGGAAGTGGAAGGGCTGGAGGCCTCAGGTTCCACTTACATTTGTACCCTGTGTGACGCAACCCGCCTGGAGGCGTCCCAGAATTTGGTCTTCCACTCCATAACCAGGAGCCATGCTGAAAATCTGGAGCGATATGAAATATGGAGGTCAAACCCATATCACGAATCTGTTGATGAGCTCCGTGACAGAGTGAAGGGTGTTTCAGCCAAACCTTTTATTGAGACCGTCCCTTCCATAGATGCGTTGCACTGTGACATTGGGAA?GCAACAGAATTCTACAGGATTTTCCAGATGGAGATAGGTGAAGTTTACAAGAATCCTGATGCGTCTAAAGAGGAGAGGAAGAGGTGGCAGTTGTCTCTTGACAAACACCTTAGGAAGAAGATGAACTTGAAGCCTATGATGAGGATGAGTGGAAATTTTGCTAGAAAGCTCATGTCCAAAGAGACAGTAGAGGCAGTATGTGAATTAATAAAGTGTGAGGAAAGGCATGAAGCCCTAAAAGAACTAATGGACCTTTATCTGAAGATGAAACCAGTGTGGCGATCTTCATGCCCTGCCAAGGAGTGTCCAGAATTGCTGTGCCAGTATAGCTATAATTCACAGCGTTTTGCTGAGCTCCTATCTACAAAGTTCAAGTACAGATATGAAGGCAAGATTACAAATTATTTCCACAAAACCCTTGCTCATGTTCCTGAAATCATTGAAAGAGACGGGTCCATTGGGGCCTGGGCGAGTGAAGGAAATGAGTCTGGAAACAAACTCTTTAGGAGGATGGCCCTCAACCTCCGAAAATCCCACCCCCTACTAAAAATAGTCAACAGCTCCCTAATCGACCTACCCACCCCTCCAAACATCTCCGCCTGATGAAACTTTGGATCCCTCCTAGGCATCTGCCTAATAACACAAATCCTAACCGGCCTACTACTAGCCATACACTACACAGCAGATACAACCTTAGCCTTCTCGTCCGTTGCTCACACATGCCGAAATGTACAGTACGGCTGATTAATCCGCAACTTACACGCAAACGGAGCCTCATTCTTCTTCATCTGCATCTACCTACACATTGGACGAGGACTCTACTATGGCTCATACTTATACAAAGAGACTTGAAACACAGGAGTTATCCTCCTACTTACCCTCATAGCAACTGCTTTCGTAGGCTATGTCCTTCCATGAGGACAAATATCATTCTGAGGAGCTACAGTCATCACTAACCTATTCTCAGCCATCCCCTACATTGGCCAAACTCTCGTAGAATGAGCCTGAGGCGGATTCTCAGTAGACAACCCCACATTAACCCGATTCTTTGCCCTACACTTCCTCCTCCCATTCGTAATCACAGGCCTCGTCCTAATCCACATTACCTTCCTCCACGAATCAGGCTCGAACAACCCCCTAGGAATCGTATCCAACTGCGACAAGATTCCCTTCCACCCCTACTTCTCCCTAAAGGATACCCTAGGCTTTATCCTCATACTCACCCCGCTAATAACCCTAGCCCTATTCTCACCCAATATACTAGGGGACCCAGAGAACTTCACCCCAGCAAACCCACTCGTCACACCCCCTCATATCAAACCAGAGTGATACTTCCTATTTGCCTATGCCATCCTACGCTCAATCCCTAACAAACTGGGAGGAGTACTAGCCCTAGCAGCCTCCGTACTAATCCTATTCCTAAGCCCCCTCCTCCATAAATCCAAACAGCGCACAATAGCCTTCCGCCCCCTCTCCCAACTCCTATTCTGAGCCCTAATCGCCAACCTCCTTATCCTCACCTGAGTCGGCAGCCAACCTGTAGAGCACCCCTTCATCATCATCGGCCAACTAGCCTCCCTCGCCTACTTCTCCATCCTCCTCATCCTCTTCCCCCTTATCGGAGCCCTAGAGAACAAAATACTTAGCTACTAA---------------------------------------------------------------------------------------------------CTTAGCCTGCTCATCCGTGCAGAGCTCGGACAACCAGGAACCCTCCTAGGAGACGACCAAATCTATAACGTAATTGTTACTGCCCACGCCTTCGTAATAATCTTCTTCATGGTTATACCTATTATAATCGGAGGATTTGGAAACTGACTAGTCCCCCTTATAATTGGTGCTCCCGACATAGCATTCCCACGCATAAACAATATAAGCTTCTGACTCCTTCCCCCATCCTTCCTACTCCTACTAGCTTCCTCCACAGTAGAGGCAGGAGCAGGTACAGGCTGAACCGTATACCCTCCATTAGCTGGCAATCTCGCCCATGCTGGAGCCTCAGTCGACTTAGCCATTTTCTCTCTCCACCTAGCAGGTGTTTCCTCCATCCTAGGGGCAATTAACTTCATCACAACCGCCATTAACATAAAACCACCAGCCCTCTCACAGTATCAAACCCCCCTATTC------------------------------------------------------------------------------------------------------------------------------------------------------------------------------------------------------------------------------------------------------------------------------------------------------------------------------------------------------------------------------------------------------------------------------------------------------------------------------------------------------------------------------------------------------------------------------------------------------------------------------------------------------------------------------------------------------------------------------------------------------------------------------------------------------------------------------------------------------------------------------------------------------------------------------------------------------------------------------------------------------------------------------------AAAGACTTAGTCCTAGCCTTACAGTTAATTCTTGCTAAACATATACATGCAAGTATCCGCGCACCAGTGTAAATGCCCTCAATCT-CTTGCTTGCAAGACAAAGGAGCGGGTATCAGGCACACCTGTAATTGAACCGTAGCCCAAGACGCCTTGCTTAGCCACACCCCCACGGGTATTCAGCAGTAGTTAACATTAAGCAATAAGTGTAAACTTGACTTAGTTATAGCAACAC-TCAGGGTCGGTAAATCTTGTGCCAGCCACCGCGGTCACACAAGAGGCCCAAATTAACCGTATACACGGCGTAAAGAGTGGTACCATGCTATCCCA-TCAACTAGGATCAAAGTGCAACTGAGCTGTCGTAAGCCCAAGATGCATTAAAAGCCACCCTCAAGACGATCTTAGCACCCCC-GATCAATTGAACCCCACGAAAGCTGGGACACAAACTGGGATTAGATACCCCACTATGCCCAGCCCTAAATCTTGATGCTTACC-CCACTGAAGCATCCGCCTGAGAACTACGAGCACAAACGCTTAAAACTCTAAGGACTTGGCGGTGCCCCAAACCCACCTAGAGGAGCCTGTTCTGTAATCGATAACCCACGATATACCCAACCGTCCCTTGCC-ACAGCAGCCTACATACCGCCGTCGCCAGCTCACCTCTACCTGAGAGTGCAACAGTGAGCACAATAGCCCTACG----CCGCTAACAAGACAGGTCAAGGTATAGCTCATGGGGCGGAAGAAATGGGCTACATTTTCTAAGATAGAAAA----CACGAAAAGGGGT-ATGAAACT-ACCCCTGGAAGGCGGATTTAGCAGTAAAGCGGGACAATAAA--GCCCCCTTTAAGTCGGCCCTGGAGCACGTACATACCGCCTGTCACCCTCCTCATAAGCCCCTA-TTGCTTATAA-CTAATAC----ACCTACCAGC--TGAAGATGAGGTAA-----------------------------------------------------------------------------------------------------------------------------------------------??--------------------------------------------------------------------------------------------------------------------------------------------------------------------------------------------------------------------------------------------------------------------------------------------------------------------------------------------------------------------------------------------------------------------------------------------------------------------------------AT?AAGAGCTATTTAAAGGGGGTACAGCCCCTTTTAAAGAAGGACACG-CCTTCCCTAGCGGATAACTTACCCAACCCCACCCCCTAA----ACTTGTAGGCCCTTAAGCAGCCATCAGCAAAGAGTGCGTCAAAGCTCCACACCCCAAAAA--TCTGAAGACTGTACGACTCCCTTA-CCACCAACAGGCCAACCTATAACAATAGAAGGATTAATGCTAAAATAAGTAACTAGGGCCT-----CTCACCCTCTCAG-GCGCAAGCTTACAT--GATTCCATTATTAACAG---GCTAACTAATACCGCAACTTT--GACAAGACAAAATATTGAACCCGTCCTGTTAACCCAACTCAGGAGCGCCCA-TAAGAAAGATTTAAATCTGCAGAAGGAACTAGGCAAACCCAAGGCCCGACTGTTTACCAAAAACATAGCCTTCAGCCAACCAAGTATTGAAGGTGATGCCTGCCCAGTGACCCC-ACGTTCAACGGCCGCGGTATCCTAACCGTGCGAAGGTAGCGCAATCAATTGTCCCATAAATCGAGACTTGTATGAATGGCTAAACGAGGTCTTAACTGTCTCCTGTAGATAATCAGTGAAATTGATCTTCCTGTGCAAAAGCAGGAATAGGCACATAAGACGAGAAGACCCTGTGGAACTTAAAAATCAGCGGCCACCACACATTTAACTCCTAAGCCTACTAGGCCCGCACACCCCC-TCCAAACACTGGCCCGCATTTTTCGGTTGGGGCGACCTTGGAGAAAAACGAATCCTCCAAAAATAAGACCA-CACCTCTTAACCAAGAGCAACATCTCAACGTACCAACAGTAACCAGACCCAGCACAAGCCTGACTAATGGACCAAACTACCCCAGGGATAACAGCGCAATCTCCTTCAAGAGCCCATATCGACGAGGAGGTTT-ACGACCTCGATGTTGGATCAGGACATCCTAATGG--------------------------------------------------------------------------------------------------------------------------------------------------------------------------------------------------------------------------------------------
Gavia_stellata                  0001000000000-{02}000002000000----------------------------------01100000020000010000002-01110100110002010010?000000000-0--1100061110001001101011020000210110000-2000-01000000000000021-030-0000-00-0100010001010?1000-2000100100100001100000001??021?1?01????????------------------------------------------------------------------------------------------------------------------------------------------------------------------------------------------------------------------------------------------------------------------------------------------------------------------------------------------------------------------------------------------------------------------------------------------------------------------------------------------------------------------------------------------------------------------------------------------------------------------------------------------------------------------------------------------------------------------------------------------------------------------------------------------------------------------------------------------------------------------------------------------------------------------------------------------------------------------------------------------------------------------------------------------------------------------------------------------------------------------------------------------------------------------------------------------------------------------------------------------------------------------------------------------------------------------------------------------------------------------------------------------------------------------------------------------------------------------------------------------------------------------------------------------------------------------------------------------------------------------------------------------------------------------------------------------------------------------------------------------------------------------------------------------------------------------------------------------------------------------------------------------------------------------------------------------------------------------------------------------------------------------------------------------------------------------------------------------------------------------------------------------------------------------------------------------------------------------------------------------------------------------------------------------------------------------------------------------------------------------------------------------------------------------------------------------------------------------------------------------------------------------------------------------------------------------------------------------------------------------------------------------------------------------------------------------------------------------------------------------------------------------------------------------ATGGCCCCTAACCTCCGAAAATCTCACCCCTTACTGAAAATAATCAACAGCTCCCTAATCGACCTACCTACACCCCCAAATATCTCCACCTGATGAAACTTCGGATCTCTCCTAGGCATCTGCCTAATGACACAGATCCTAACCGGCCTACTACTAGCCATACACTACACAGCAGATACAACCCTAGCCTTCTCATCCGTCGCCCACACATGCCGGAACGTACAGTACGGCTGACTAATCCGCAACCTACATGCCAACGGAGCCTCATTCTTCTTCATCTGTATCTACCTTCACATCGGCCGAGGACTTTATTACGGCTCATATCTATACAAAGAGACCTGAAATACAGGAGTTATCCTCCTACTCGCCCTCATAGCAACTGCCTTTGTAGGCTATGTCCTACCATGAGGACAAATATCGTTCTGAGGGGCTACAGTTATCACCAACCTATTTTCAGCCATCCCCTACATCGGCCAAACCCTCGTAGAATGGGCCTGAGGGGGCTTCTCAGTAGACAACCCCACATTGACCCGATTCTTCGCTCTACACTTCCTCCTTCCATTCGTAATCACAGGGCTCGTCCTAGTCCACCTTACCTTCCTCCACGAAACAGGCTCAAACAACCCCCTAGGGATCGTGTCCAACTGCGACAAGATCCCATTCCATCCCTACTTCTCCCTAAAGGATACCCTAGGCTTTATCCTCATACTTACCCCGCTAATAACCCTAGCCCTATTCTCACCCAACATACTAGGTGATCCAGAGAACTTCACCCCAGCAAACCCACTCGTTACACCCCCTCACATTAAGCCAGAGTGATACTTCCTATTTGCATACGCCATCCTACGCTCAATCCCCAACAAACTAGGAGGAGTATTAGCCCTAGCAGCCTCCGTACTAATCCTATTCCTAACCCCCCTCCTCCATAAATCCAAACAACGTACAATAGCCTTTCGTCCCCTCTCCCAACTCCTATTCTGAGCCCTAATTGCTAACCTCCTTATCCTAACCTGAGTTGGCAGCCAACCTGTAGAGCACCCCTTCATCATCATTGGCCAACTGGCCTCCCTCACCTACTTCTCCATCCTCCTAATCCTCCTCCCCGCTATCGGAGCCCTAGAGAATAAAATACT?AACTACTAA-----------------------------------------------------------------------------------------CGGAACCGCCCTTAGCCTGCTCATCCGCGCAGAACTCGGACAACCCGGGACCCTCCTAGGAGACGACCAAATCTATAACGTAATCGTCACTGCCCACGCCTTCGTAATAATCTTCTTTATAGTCATACCCATTATAATCGGAGGATTTGGAAACTGACTAGTCCCACTTATAATCGGTGCCCCCGACATAGCATTCCCACGCATGAATAATATAAGCTTCTGACTCCTTCCCCCATCCTTCCTACTCCTACTAGCCTCCTCCACAGTAGAGGCAGGAGCAGGCACAGGCTGAACCGTATACCCCCCATTAGCCGGCAACCTCGCTCACGCTGGTGCCTCAGTAGACCTGGCCATCTTCTCCCTCCACCTAGCAGGTGTATCCTCTATTCTAGGGGCAATTAACTTTATCACAACCGCTATCAACATAAAACCACCAGCCCTCTCACAATACCAAACCCCCCTATTCGTATGATCAGTCCTCATTACAGCTGTCCTACTCCTGCTCTCACTCCCAGTCCTCGCTGCTGGCATTACCATACTACTAACGGACCGAAACCTAAACACTACATTCTTTGACCCAGCCGGAGGAGGCGACCCAGTCCTATACCAACACTTATTCTGATTCTTTGGCCACCCAGAAGTATACATCCTAATCCTG------------------------------------------------------------------------------------------------------------------------------------------------------------------------------------------------------------------------------------------------------------------------------------------------------------------------------------------------------------------------------------------------------------------------------------------------------------------------------------------------------------------------------------------------------------------------------------------------------------------------------------------------------------------------------------------------------------------------------------------------------------------------------------------------------------------------------------AAAGACTTAGTCCTAACCTTACAGTTAATTCTTGCTAGACATATACATGCAAGTATCCGCGCACCAGTGTAAATGCCCTCAATCT-CTTGCTTGCAAGACAAAGGAGCGGGCATCAGGCACACCCGTGATTAAATCGTAGCCCAAGACGCCTTGCTTAGCCACACCCCCACGGGTATTCAGCAGTAATTAACATTAAGCAATAAGTGTAAACTTGACTTAGTTATAGCAGCCC-TTAGGGTCGGTAAATCTTGTGCCAGCCACCGCGGTCACACAAGAGACCCAAATTAACTGTA-ATACGGCGTAAAGAGTGGCATCATGTTATCCCA-CCAACTAAGATCAAAGTGCAACTGAGCTGTCACAAGCCCAAGATGCATTAAAAACCACCCTCAAGACGGTCTTAGCACTCAC-GATCGATTGAATCCCACGAAAGCTGGGGCACAAACTGGGATTAGATACCCCACTATGCCCAGCCCTAAATCTTGATGCTTACC-CTACTGAAGCATCCGCCTGAGAACTACGAGCACAAACGCTTAAAACTCTAAGGACTTGGCGGTGCCCCAAACCCACCTAGAGGAGCCTGTTCTATAATCGATAACCCACGATACACCCAACCATCCCTTGCC-ACAGCAGCCTACATACCGCCGTCGCCAGCTCACCTCTACCTGAGAGCATAGCAGTGAGCGCAATAGCCCAACAGACATCGCTAACAAGACAGGTCAAGGTATAGCCCATGGGACGGAAGAAATGGGCTACATTTTCTAGAATAGAAAA----CACGAAAAGGGGT-GTGAAACT-ACCCCTGGAAGGCGGATTTAGCAGTAAAGCGGGACAATAAA--GCCCCCTTTAAGTTGGCCCTGGGGCACGTACATACCGCCCGTCACCCTCCTCATAAGCCCCCA-TTACTTATAA-CTAATAC----ATTTACAAGC--TGAAGATGAGGTAAGTCGTAACAACACGTACATACCGCCCGTCACCCTCCTCATAAGCCCCCA-TTACTTATAA-CTAATACATTTACA----AGC--TGAAGATGAGGTAAGTCGTAACAAGGTAAGTGTACCGGAAGGTGCACTTAGCACAC---??AGCCCAACTCTAGCCCGACCATATCAATAACGAGACAC---ACTAAGAAGCTACTCCCCTACCAGATTAAACCATTTTTCCACAACTTAGTATAGGCGATAGAAAGGACACTTTGGCGCGATAGAGATATCTGTACCGCAAGGGAAAAATGAAATAATAATGAAAAACTCAAGCAACAAACAGCAAAGATAAACCCTTGTACCTTTCGCATCATGATTTAGCAAGAACAACCAAGCAAAATGAATTTTAGCCTGCCATCCCGAAACCTGAGCGAGCTACTTACAAGCAGCTACCCCAGAGCGAACCCGTCTCTGTTGCAAAAGAGTGGGAAGACTTGCCAGTAGAGGTGAAAAGCCTACCGAGCCAGGTGATAGCTGGTTGCCTGTGAAATGAATCTAAGTTCCCTCTTAAT----------TTTCCTCTACGGAGCC-----CACCTAACCCCAACGTAGTGAATCAAGAGCTATTTAAAGGGGGTACAGCCCCTTT-AAAAAAGGACACA-CCTCCCCTAGCGGATAA-TTACCCAACCTTACGTCCTAA-----CTTGTAGGCCCTTAAGCAGCCACCAGCAAAGAGTGCGTCAAAGCTCCACACATCAAAAAAATCTGAAAACCACATGACTCCCTTA-CCACTAACAGGCCAACCTATAACAATAGGAGAATCAATGCTAGAATAAGTAACTAGGGCCC-----CTCACCCTCTCAG-GCGCAAGCTTACAT--CATTATATTATTAACAG---ACCAACTAATACCACAACTTT--AACAAGATAGAATATTAAACCCACTCTGTTAACCCAACCCAGGAGCGCCCA-TAAGAAAGATTTAAATCTACAAAAGGAACTAGGCAAACCCAAGGCCCGACTGTTTACCAAAAACATAGCCTTCAGCCAACCAAGTATTGAAGGTGATGCCTGCCCAGTGACCCC-ACGTTTAACGGCCGCGGTATCCTAACCGTGCGAAGGTAGCGCAATCAATTGTCCCATAAATCGAGACTTGTATGAATGGCTAAACGAGGTCTTAACTGTCTCCTGTAGATAATCAGTGAAATTGATCTTCCTGTGCAAAAGCAGGAATAAACACATAAGACGAGAAGACCCTGTGGAACTTAAAAATCAGCAGCCACCACACAACAGACTCCCAAGCCTACCAGGCCCACATACCCCCCTCCAAACACTGGCCTGCATTTTTCGGTTGGGGCGACCTTGGAGAAAAACGAATCCTCCAAAAACAAGACCA-CACCTCTTAACCAAGAGCAACACCTCGACGTACTAACAGTACCCAGACCCAGCACAAGTCTGACCAATGGACCAAGCTACCCCAGGGATAACAGCGCAATCTCCTTCAAGAGCCCATATCGACAAGGAGGTTT-ACGACCTCGATGTTGGATCAGGACATCCTAATGGTGCAGCCGCTATT-AAGGGTTCGTTTGTTCAACGATTAACAGTCCTACGTGATCTGAGTTCAGACCGGAGCAATCCAGGTCGGTTTCTATCTATGACAGACTTTTCCTAGTACGAAAGGACCGGAGAAGTAGGGCCAATGCTGCAGGTACGCCCTCC--CCCAAGCAATGAATCCAACTAAACCGCTAAAAGGACACACA--TAAACCCCGTA----CATCCTAGAAAAGGATC--
Daption_capense                 3001000000000-0001110000000----------------------------------0000001102-000200001012100110112102002110000-11000000000--0000140101000110102100100001210210000-2000-?1000000000000030-030-0000-00-110000100100111020-1000000000?010011?00010010?????????????????------------------------------------------------------------------------------------------------------------------------------------------------------------------------------------------------------------------------------------------------------------------------------------------------------------------------------------------------------------------------------------------------------------------------------------------------------------------------------------------------------------------------------------------------------------------------------------------------------------------------------------------------------------------------------------------------------------------------------------------------------------------------------------------------------------------------------------------------------------------------------------------------------------------------------------------------------------------------------------------------------------------------------------------------------------------------------------------------------------------------------------------------------------------------------------------------------------------------------------------------------------------------------------------------------------------------------------------------------------------------------------------------------------------------------------------------------------------------------------------------------------------------------------------------------------------------------------------------------------------------------------------------------------------------------------------------------------------------------------------------------------------------------------------------------------------------------------------------------------------------------------------------------------------------------------------------------------------------------------------------------------------------------------------------------------------------------------------------------------------------------------------------------------------------------------------------------------------------------------------------------------------------------------------------------------------------------------------------------------------------------------------------------------------------------------------------------------------------------------------------------------------------------------------------------------------------------------------------------------------------------------------------------------------------------------------------------------------------------------------------------------------------------------------ATGGCCCCAAACCTCCGAAAATCCCACCCCCTGCTAAAAATAATCAACAACTCCCTAATTGACCTGCCCACCCCCTCAAACATCTCCGCCTGATGAAACTTCGGATCCCTTCTAGGTATCTGCTTAATAACCCAAATCCTAACCGGCCTATTACTAGCCATACACTACACTGCTGACACAACTTTAGCTTTCTCATCCGTTGCCCATACATGCCGAAACGTGCAGTACGGTTGACTCATCCGAAATCTACATGCAAACGGAGCCTCATTCTTTTTCATCTGCATTTACCTTCATATCGGACGAGGATTCTACTATGGCTCCTACCTTTACAAAGAAACCTGAAACACAGGAATTATCCTTCTACTCACTCTCATAGCAACCGCCTTCGTAGGATATGTCTTACCCTGAGGCCAAATATCATTTTGAGGAGCCACAGTCATTACCAATCTATTCTCAGCCATTCCCTACATCGGCCAAACCCTTGTAGAATGAGCCTGAGGGGGATTTTCAGTAGATAACCCCACACTGACCCGATTCTTTGCCTTACACTTCCTCCTTCCCTTTGCAATTGCAGGACTTACCCTAATTCACCTTACCTTCCTCCACGAGTCAGGCTCAAACAATCCCCTAGGCATCATATCAAACTGTGACAAAATCCCATTCCACCCCTACTTCACTCTGAAAGACATCCTAGGCTTCACACTCATGTTCCTCCCACTAACGTCCCTAGCCCTATTCTCCCCTAACCTATTAGGAGACCCAGAAAACTTCACCCCCGCAAACCCACTAGTTACACCTCCCCATATCAAACCAGAATGATACTTTCTATTTGCATACGCCATCCTACGCTCAATCCCCAATAAGTTAGGTGGAGTGTTAGCCCTGGCCGCCTCCGTACTAATCCTATTCCTATCCCCATTCCTCCATAAGGCCAAACAACGAACAATAACCTTCCGCCCCCTCTCCCAACTCTTATTCTGAATCCTAGTCACTAACCTATTCATCCTAACATGAGTAGGCAGCCAACCAGTAGAACATCCATTCATCATCATTGGCCAACTAGCCTCTATCACCTACTTTACCATCCTCCTAATCCTCTTCCCTGTCATCGGAACCCTAGAAAACAAAATACTTAACTACTAAG?????????????????????????????????????????????????????????????????????????????????????????????????????????????????????????????????????????????????????????????????????????????????????????????????????????????????????????????????????????????????????????????????????????????????????????????????????????????????????????????????????????????????????????????????????????????????????????????????????????????????????????????????????????????????????????????????????????????????????????????????????????????????????????????????????????????????????????????????????????????????????????????????????????????????????????????????????????????????????????????????????????????????????????????????????????????????????????????????????????????????????????????????????????????????????????????????????????????????????????????????????????????????????????????????????????????????????????????????????????????????????????????????????????????????????????????????????????????????????????????????????????????????????????????????????????????????????????????????????????????????????????????????????????????????????????????????????????????????????????????????????????????????????????????????????????????????????????????????????????????????????????????????????????????????????????????????????????????????????????????????????????????????????????????????????????????????????????????????????????????????????????????????????????????????????????????????????????????????????????????????????????????????????????????????????????????????????????????????????????????????????????????????????????????--------------------------------------------------------------------------------------------------------------------------------------------------------------------------------------------------------------------------------------------------------------------------------------------------------------------------------------------------------------------------------------------------------------------------------------------------------------------------------------------------------ATACTTACA-CCACTGAAGTATCCGCCCGAGAACTACGAGCACAAACGCTTAAAACTCTAAGGACTTGGCGGTGCCCCAAACCCACCTAGAGGAGCCTGTTCTATAACCGATAACCCACGATACACCCGACCGTTCTTTGCC-AAAGCAGCCTACATACCGCCGTCGCCAGCTCACCT-TTTCTGAAAGCATAACAGTGAGCATAATAGTCCTCAA--CGCCACTAATAAGACAGGTCAAGGTATAGCCCATAGAGCGGAAGAAATGGGCTACATTTTCTAAAATAGAAAACT--CACGGAAGGGGAT-ATGAAACTAGCCCCCAGAAGGCGGATTTAGCAGTAAAGCGGGATAATGA-CTGCCCTCTTTAAGCTGGCTCTG?GG---------------------------------------------------------------------------------------------------------------------------------------------------------------------------------------------------------------------------------------??--------------------------------------------------------------------------------------------------------------------------------------------------------------------------------------------------------------------------------------------------------------------------------------------------------------------------------------------------------------------------------------------------------------------------------------------------------------------------------------------------------------------------------------------------------------------------------------------------------------------------------------------------------------------------------------------------------------------------------------------------------------------------------------------------------------------------------------------------------------------------------------------------------------------------------------------------------------------------------------------------------------------------------------------------------------------------------------------------------------------------------------------------------------------------------------------------------------------------------------------------------------------------------------------------------------------------------------------------------------------------------------------------------------------------------------------------------------------------------------------------------------------------------------------------------------------------------------------------------------------------------------------------------------------------------------------------------------------------------
Diomedea_exulans                300000004022?-??01100000000----------------------------------0?????0?02???0211110012001000002120002110010-11100000000--000004010?000110100-001000?1210210000-2000-?0000000000000030-030-0000-00-010000100121011020-1100?000000010011100010011?????????????????CACTTAATGGGCAATAGGCAGGCACTTGAGAAAGATGCCAATGACATGAAAACCCAAGACAATAAAGCTCATCAGAACAATCTGAAGCAACTTTGCCGCATCTGTGGAGTTTCATTTAAAACTGATTGTTACAAGAGAACTCATCCAGTGCATGGGCCAGTGGATGATGAAACTCTGTGGCTTCTGAGAAAGAAAGAGAAAAAAGCAACCTCTTGGCCAGATCTTATTGCTAAGGTTTTTAAGATTGATGTGCGAGGGGATGTTGATACTATCCATCCCACTCGATTTTGTCACAACTGCTGGAGTATTATCCATAGAAAATTCAGTAATACTCCATGTGAAGTATATTTTCCTAGGAACAGCACGATGGAGTGGCAACCCCACTCCCCAAACTGTGATGTGTGCCACACTACCAGTCGGGGATTCAAGAGAAAAAGCCAGCCACTCAGTGTACAACATGGCAAACGTGTGAAGACCATTGCAGAACGTGCTCGAATAAACAGAGGTGTAAAGAACCAAGCACAGATAAACAACAAAAATTTAATGAAAGAGATTGTCAATTGCAAGAATATACATCTCAGCACCAAGCTGCTTGCAGTTGATTACCCAGTAGATTTCATTAAATCCATCTCTTGCCAGATCTGTGAGCATATTTTGGCAGATCCAGTGGAAACAACATGTAGACACTTGTTTTGCAGAACTTGCATCCTTAAATGTATCAAGGTTATGGGCAGCTATTGCCCCTCCTGCTGGTATCCTTGCTTCCCTACTGATCTGGTAACCCCAGTGAAATCCTTCCTGAACATCCTTGATAGCCTGGGTATAAGATGCCCTATAAAGGAATGTGATGAAGAGATCTTGCATGGAAAATATGGCCAACACCTCTCCAGCCACAAGGAGATGAAAGATAGAGGGCTCTACAGCCACGTAAATAAAGGTGGCCGACCGAGGCAGCATCTCCTGTCTTTGACCAGGAGAGCTCAGAAACATCGTCTGAGAGAATTAAAACGTCAAGTCAAGGCTTTTGCTGAGAAAGAAGAGGGCGGTGACATAAAGGCTGTATGCATGACTTTGTTCCTGCTAGCTTTAAGAGCAAAAAATGAACACAGACAAGCAGATGAACTGGAGGCTATAATGCAAGGGAGGGGATCTGGACTTCACCCTGCTGTCTGCCTGGCAATCCGAGTCAACACGTTTCTCAGCTGTAGCCAATATCATAAAATGTATAGAACGGTAAAAGCTGTCACTGGGAGGCAGATCTTCCAGCCTTTGCATGCTCTTCGCACTGCTGAGAAAGCCCTCCTACCAGGTTATCATCCATTCGAGTGGAAACCTCCCTTGAAAAATGTATCCACTAACACAGAAGTGGGAATTATAGATGGACTATCAGGATTGCCACTCTCAATTGATGACTACCCAGTAGACACAATTGCAAAGAGATTTCGATATGATGCAGCCTTGGTTTGTGCCTTAAAGGACATGGAGGAGGAGATCTTGGAAGGCATGAAAGCAAAAAACCTGGATGACTATTTGAACGGTCCCTTCACTGTGGTAGTAAAAGAGTCCTGTGATGGAATGGGAGATGTCAGCGAGAAGCATGGAAGTGGGCCTGCTGTTCCAGAGAAGGCTGTTCGCTTTTCTTTCACAGTCATGAACATTGCTATAGCACATGGGAATGAAAGCAAGAGGATCTTTGAAGAAGTAAAGCCCAATTCAGAGTTGTGTTGCAAGCCCTTGTGCCTTATGCTGGCTGACGAATCGGATCATGAAACTCTGACAGCAATCCTGAGCCCCCTCATAGCAGAAAGAGAGGCTATGAAAAACAGTGAACTGCTGCTTGAAATAGGAGGTATCCTGAGAACATTCAGATTCATCTTTAGGGGTACAGGATATGATGAGAAACTCGTGCGGGAAGTGGAAGGGCTGGAGGCCTCAGGTTCCACTTACATTTGTACCCTGTGTGATGCAACCCGCCTGGAGGCATCCCAGAATTTGGTCTTCCATTCCATAACCAGGAGCCATGCTGAAAATCTGGAGCGATATGAAATATGGAGGTCCAACCCATATCACGAATCTGTTGATGAGCTCCGTGACAGAGTGAAGGGTGTTTCAGCCAAACCTTTTATTGAGACCGTTCCCTCCATAGATGCGTTGCACTGCGACATTGGCAATGCAACAGAATTCTACAGGATTTTCCAGATGGAGATCGGTGAAGTTTACAAGAATCCTGATGTGTCTAAAGAGGAGAGGAAGAGGTGGCAGTTGACTCTTGACAAACACCTGAGGAAGAAGATGAACTTGAAGCCTATGATGAGGATGAGTGGAAATTTTGCTAGAAAACTCATGTCCAAAGAGGCAGTAGAGGCAGTATGTGAATTAATAAAGTGTGAGGAAAGGCATGAAGCCCTCAAAGAACTAATGGACCTTTATCTGAAGATGAAGCCAGTGTGGCGATCTTCATGCCCTGCCAAGGAGTGTCCAGAATTGCTGTGCCAGTATAGCTACAATTCACAGCGTTTTGCTGAGCTCCTATCGACAAAGTTCAAATACAGATATGAAGGCAAGATTACAAATTATTTCCACAAAACCCTTGCTCATGTTCCTGAAATCATTGAAAGAGACGGGTCCATTGGGGCCTGGGCAAGTGAAGGAAATGAGTCTGGAAACAAACTGTTTAGGAGGATGGCCCCCAACCTCCGAAAATCCCACCCCCTACTAAAAATAATCAATAACTCCCTAATCGACCTACCCGCCCCATCAAACATCTCTGCTTGATGAAACTTTGGGTCTCTTTTAGGCATCTGCCTAGCAACACAAATCCTAACTGGCCTACTACTAGCCATACACTACACAGCAGATACAACCCTAGCCTTCTCATCCGTTGCCCACACATGCCGAAACGTACAGTACGGCTGATTAATCCGAAACCTCCACGCAAACGGAGCATCATTCTTCTTCATCTGCATCTATCTCCACATCGGCCGCGGATTCTACTACGGCTCATACCTGTACAAAGAAACCTGAAACACAGGAGTCCTACTCCTACTCACCCTCATAGCAACCGCCTTCGTAGGCTATGTCCTGCCATGAGGACAAATATCATTCTGAGGGGCTACAGTCATTACCAACCTATTCTCAGCCGTCCCATACATTGGACAAACCCTTGTGGAATGAGCTTGAGGGGGATTTTCAGTAGACAACCCCACCCTAACTCGATTTTTTGCCCTACACTTTCTCCTCCCATTCATAATCACAGGCCTTGTCCTCATCCACCTTACCTTTCTCCACGAATCGGGCTCTAACAATCCGCTGGGAATCGTATCAAACTGTGACAAGATCCCATTTCACCCCTACTTTACCCTAAAAGATGCCCTAGGATTTATGCTCATACTCCTTCCCCTAGCAACCCTAGCCCTATTCTCACCCAACCTACTAGGTGACCCAGAAAACTTCACCCCAGCAAACCCACTAGTCACACCTCCCCACATCAAACCAGAATGATACTTCCTATTTGCATACGCCATCCTACGCTCAATCCCCAACAAACTAGGTGGTGTTCTAGCCCTAGCTGCATCCGTCCTAGTTCTATTCCTAAGTCCTCTCCTACACAAATCCAAACAGCGCACAATAGCCTTCCGCCCACTCTCTCAACTCCTATTCTGACTCTTAGTCGCTAACTTACTCATCCTGACATGAATCGGCAGCCAACCAGTAGAGCATCCATTTATCATCATTGGCCAACTAGCCTCCATCACCTACTTCACCATCCTCTTAATCCTCTTTCCTACCATCGCAACCCTAGAAAACAAAATACTTAACTACTAA--------------------------------------------------------------------------------CGGCATAGTCGGAACCGCACTCAGCCTAATTATTCGTGCGGAACTCGGTCAGCCAGGAACCCTCCTAGGAGACGACCAGATCTACAATGTAATCGTCACTGCCCATGCCTTCGTAATAATCTTCTTTATAGTCATACCAGTCATAATTGGAGGATTTGGAAACTGACTAGTACCACTTATAATCGGCGCCCCCGACATAGCATTCCCACGTATAAATAATATAAGCTTCTGATTACTACCTCCGTCCTTCCTCCTCCTGCTAGCATCTTCCACAGTGGAAGCAGGAGCAGGCACAGGATGAACTGTGTACCCACCCCTAGCCGGCAACCTTGCTCACGCAGGAGCTTCAGTAGACTTGGCCATCTTCTCCCTCCACCTAGCAGGTGTCTCATCTATCCTAGGGGCAATTAACTTCATCACAACTGCCATTAACATAAAACCCCCAGCCCTTTCACAATACCAAACCCCCCTGTTCGTATGATCCGTACTCATCACTGCTGTCCTACTCCTACTCTCACTCCCAGTCCTTGCTGCCGGTATTACCATACTACTAACAGATCGAAACCTAAATACCACATTCTTCGATCCTGCCGGAGGAGGGGACCCAGTCCTATACCAACACCTCT------------------------------------------------------------------------------------------------------------------------------------------------------------------------------------------------------------------------------------------------------------------------------------------------------------------------------------------------------------------------------------------------------------------------------------------------------------------------------------------------------------------------------------------------------------------------------------------------------------------------------------------------------------------------------------------------------------------------------------------------------------------------------------------------------------------------------------------------------------------------------------------------------------------------------------------------------------------------------------------------------------------------------------------------------------------------------------------------------------------------------------------------------------CACAAGAGACCCAAATTAACTGTA-ATACGGCGTAAAGAGTGGTACCATGCTATCATA-ACAACTAAGATTAAAATGCAGCTAAGCTGTCATAAGCATAAGATGCTCTTAAAGCCGCCCTCAAGACGATCTTAGCACTCCC-GATCAATTAAATCCCACGAAAGCCAGGATACAAACTGGGATTAGATACCCCACTATGCCTAGCCCTAAATCTTAATACTTACT-CTACTAAAGTATTCGCCCGAGAACTACGAGCACAAACGCTTAAAACTCTAAGGACTTGGCGGTGCCCCAAACCCACCTAGAGGAGCCTGTTCTATAATCGATAACCCACGATACACCCAACCGCCCCTTGCC-AAGGCAGCCTATATACCGCCGTCGCCAGTCCACCT-CCCCTGAGAGCCCAACAGTGGACATAATAGCCCA?-----CCCGCTAGCAAGACAGGTCAAGGTATAGCCCATGGAGCGGAAGAAATGGGCTACATTTTCTAGAGTAGAAAACTTTTACGGAAAGGGAT-GTGAAAT-CGTCCCTGGAAGGCGGATTTAGCAGTAAAGCGGGATAATACAC-GCCCTCTTTAAACCGGCCCTGGGGCACGTACATACCGCCCGTCACCCTCCTCACAAGCTACAAGCATCTAATAA-CTAATAT----ACTTACTAGC--CAAAGATGAGGTAA-----------------------------------------------------------------------------------------------------------------------------------------------??------------------------------------------------------------------------------------------------------------------------------------------------------------------------------------------------------------------------------------------------------------------------------------------------------------------------------------------------------------------------------------------TTGCCTGTGAAACGAATCTGAGTTCTCCCTTAAT----------TCTCCTCCAAGG-CATTT---AACC-AACCATCCTGTAGCAAATTAAGAGTAATTTAAAGGAGGTACAGCTCCTTT-AAAAAAGAACACAATCTTCCCTAGCGGATAA-CCACCCAACTACT-CTCTTC-----AACTGTGGGCCCTTAAGCAGCCACCAACAAAGAGTGCGTCAAAGCTCTATGCCTAAAAA---TTTTTAAACAACGCGATTCCCTTA-TTACCAACAGGCCAACCTATAACAATAGGAGGATTAATGCTAAAATGAGTAACTGGGGG--------CCACCCTCCCAA-GCGCAAGCTTACAT--TCACACATTATTAACAG---TACAACTAATACCACAATTACT-AACAAGACTAAATATTAA-CTCACCCTGTTAACCCGACTCAGGAGCGCCCA-CTAGAAAGATTAAAATCTGTAAAAGGAACTAGGCAAGCCCAAGGCCCGACTGTTTACCAAAAACATAGCCTTCAGCTGACCAAGTATTGAAGGTGATGCCTGCCCAGTGACACC-ACGTTTAACGGCCGCGGTATCCTAACCGTGCAAAGGTAGCGCAATCAATTGTCCCATAAATCGAGACTTGTATGAATGGCTAAACGAGGTCTTAACTGTCTCTTACAGATAATCAGTGAAATTGATCTTCTTGTGCAAAAGCAAGAATAAACCCATAAGACGAGAAGACCCTGTGGAACTTAAAAATCACCGGCCACTACCAATA--AACTTCAAACCTATCAGGCT----CACTACCTTCAAAACACTGGTCTACATTTTTCGGTTGGGGCGACCTTGGAGAAAAGCAGATCCTCCAAAAATAAGACCACA-TCTCTTAACTAAGAGGAACCTCTCAACGTACTAACAGTAACCAGACCCAATATAA--TTGACCAATGGACCAAGCTACCCCAGGGATAACAGCGCAATCTCCTCCGAGAGCTCATATCGACGAGGAGGTTT-ACGACCTCGATGTTGGATCAGGACATCCTAGTGGT?CA?CCGCTACT-AAGGGTTCGTTTGTTCAACGATTAATAGTC?TACGTGATCTGAGTTCAGACCG-------------------------------------------------------------------------------------------------------------------------------------------------------------------------
Macronectes_giganteus           30010000303-2-2301115000000----------------------------------0330000102-000201001012100110112102002110010-11000000000--0000140101000110100-00100001210211000-2000-?1100000000000030-030-0000-00-010000100121111020-1000?00000?010011?00010010????????????????0------------------------------------------------------------------------------------------------------------------------------------------------------------------------------------------------------------------------------------------------------------------------------------------------------------------------------------------------------------------------------------------------------------------------------------------------------------------------------------------------------------------------------------------------------------------------------------------------------------------------------------------------------------------------------------------------------------------------------------------------------------------------------------------------------------------------------------------------------------------------------------------------------------------------------------------------------------------------------------------------------------------------------------------------------------------------------------------------------------------------------------------------------------------------------------------------------------------------------------------------------------------------------------------------------------------------------------------------------------------------------------------------------------------------------------------------------------------------------------------------------------------------------------------------------------------------------------------------------------------------------------------------------------------------------------------------------------------------------------------------------------------------------------------------------------------------------------------------------------------------------------------------------------------------------------------------------------------------------------------------------------------------------------------------------------------------------------------------------------------------------------------------------------------------------------------------------------------------------------------------------------------------------------------------------------------------------------------------------------------------------------------------------------------------------------------------------------------------------------------------------------------------------------------------------------------------------------------------------------------------------------------------------------------------------------------------------------------------------------------------------------------------------------------ATGGCCCCAAACCTCCGAAAATCCCACCCCCTACTAAAAATAATTAACAACTCTCTAATTGACCTGCCCACCCCCTCAAACATCTCTGCCTGATGAAACTTCGGATCCCTCTTAGGCATCTGCCTAATAACCCAAATCCTAACCGGCCTATTACTAGCCATGCACTACACTGCCGACACAACCCTAGCTTTCTCATCCGTTGCCCATACATGCCGAAATGTACAATATGGCTGACTCATCCGAAATCTACATGCAAATGGAGCCTCATTTTTTTTCATCTGCATTTACCTACACATTGGACGAGGATTCTACTATGGCTCCTACCTTTACAAAGAAACCTGAAACACAGGAATCATCCTTCTACTCACCCTCATAGCAACCGCCTTCGTAGGATATGTCTTACCCTGAGGCCAAATATCATTCTGAGGGGCCACAGTCATCACCAATCTATTCTCGGCCATTCCCTATATTGGCCAGACCCTCGTAGAATGGGCCTGAGGGGGATTTTCAGTAGATAACCCCACACTAACCCGATTCTTTGCCCTACACTTCCTCCTCCCCTTTGCAATTGCAGGACTTACCCTAATTCACCTCACCTTCCTTCACGAATCAGGCTCAAACAACCCCCTAGGCATCGTATCAAACTGTGACAAAATCCCATTCCATCCCTACTTCACCCTAAAAGACATCCTAGGCTTCGCACTCATAGTCCTCCCACTAACATCCCTAGCTCTATTCTCCCCTAACCTACTAGGAGACCCAGAAAACTTTACCCCCGCAAACCCGCTAGTTACACCCCCTCATATCAAACCAGAGTGGTACTTCCTATTCGCATACGCCATCCTACGCTCAATCCCCAATAAATTAGGTGGAGTATTAGCTCTAGCGGCCTCCGTACTAGTCCTATTCCTATCCCCATTCCTCCATAAAGCCAAACAGCGAACAATAACCTTCCGTCCCCTCTCCCAACTCCTATTTTGAATCCTAGTCACTAACCTATTCATCCTAACATGAGTGGGGAGCCAACCAGTAGAGCATCCATTCATCATCATCGGCCAATTAGCCTCCATCACCTACTTTACCATCCTCCTAATCCTCTTCCCCATCATCGGAACCCTAGAAAACAAAATACTCAACTTCTAA---------------------------------------------------------------------------------------GTCGGAACTGCCCTC?GCCTA?TTATTCGTGCAGAACTTGGTC?ACCAGGA?CCCTCTTAGGAGATGACCAAATCTATAATGTAATCGT????GCCCATGCTTTCGTAATAATTTTCTTCATAGTGATACCAGTCATAATTGGAGGGTTCGGAAACTGACTAGTCCCCCTCATAATCGGCGCGCCCGAC?TGGCATTCCCT?GTATAAACAACATAAGCTTCTGACTACTGCCCCCATCCTTCCTTCTCTTATTAGCCTCATCCACGGTAGAAGCAGGAGCAGGAACAGGATGAACTGTCTACCCCCCTCTAGCTGGTAACCTAGCTCATGCTGGAGCCTCAGTCGACCTAGCTATCTTCTCCCTCCACCTAGCTGGTGTATCCTCCATCTTAGGGGCCATCAACTTCATCACAACAGCCATCAACATAAAACCCCCAGCCCTCTCACAATACCAAACCCCTTTATTCGTATGGTCCGTCCTTATCACTGCCGTCCTACTCTTACTTTCACTTCCAATTTTAGCTGCAGGAATCACCATGCTACTAACAGACCGAAACCTAAACACCACATTCTTCGATCCAGCCGGCGGAGGAGACCCAGTCTTATACCAACATCTCTTCTGATTTTTCGGCCACCC??AA?TCTATATCCTAATCCTA------------------------------------------------------------------------------------------------------------------------------------------------------------------------------------------------------------------------------------------------------------------------------------------------------------------------------------------------------------------------------------------------------------------------------------------------------------------------------------------------------------------------------------------------------------------------------------------------------------------------------------------------------------------------------------------------------------------------------------------------------------------------------------------------------------------------------------------------------------------------------------------------------------------------------------------------------------------------------------------------------------------------------------------------------------------------------------------------------------------------------------------------------------------------------------------------------------------------------------------------------------------------------------------------------------------------------------------GATACTTACC-CCACAGAAGTATCCGCCCGAGAACTACGAGCACAAACGCTTAAAACTCTAAGGACTTGGCGGTGCCCCAAACCCACCTAGAGGAGCCTGTTCTATAACCGATAACCCACGATACACCCGACCGCTCTTTGCC-AAAGCAGCCTACATACCGCCGTCGCCAGCTCACCT-TT-CTGAGAGTACAACAGTGAGCATAATAGCCCTCAA--CACCGCTAACAAGACAGGTCAAGGTATAGCCCATAGAGCGGAAGAAATGGGCTACATTTTCTAAAATAGAAAACT--CACGGAAGGAGGC-ATGAAACT-GCCCCCAGAAGGCGGATTTAGCAGTAAAGCGGGATAATGAATCGCCCCCTTTGAGACTGCTCTG???---------------------------------------------------------------------------------------------------------------------------------------------------------------------------------------------------------------------------------------??--------------------------------------------------------------------------------------------------------------------------------------------------------------------------------------------------------------------------------------------------------------------------------------------------------------------------------------------------------------------------------------------------------------------------------------------------------------------------------------------------------------------------------------------------------------------------------------------------------------------------------------------------------------------------------------------------------------------------------------------------------------------------------------------------------------------------------------------------------------------------------------------------------------------------------------------------------------------------------------------------------------------------------------------------------------------------------------------------------------------------------------------------------------------------------------------------------------------------------------------------------------------------------------------------------------------------------------------------------------------------------------------------------------------------------------------------------------------------------------------------------------------------------------------------------------------------------------------------------------------------------------------------------------------------------------------------------------------------------
Oceanites_oceanicus             3000000000000-0001110000000----------------------------------0110001101-000200000012010000112011002110000-110-0101000--0000100101000110100-10120001210110000-2000-01001000000000021-030-0000-00-110000100100101020-1000200000?0?0011?000?0011?????????????????------------------------------------------------------------------------------------------------------------------------------------------------------------------------------------------------------------------------------------------------------------------------------------------------------------------------------------------------------------------------------------------------------------------------------------------------------------------------------------------------------------------------------------------------------------------------------------------------------------------------------------------------------------------------------------------------------------------------------------------------------------------------------------------------------------------------------------------------------------------------------------------------------------------------------------------------------------------------------------------------------------------------------------------------------------------------------------------------------------------------------------------------------------------------------------------------------------------------------------------------------------------------------------------------------------------------------------------------------------------------------------------------------------------------------------------------------------------------------------------------------------------------------------------------------------------------------------------------------------------------------------------------------------------------------------------------------------------------------------------------------------------------------------------------------------------------------------------------------------------------------------------------------------------------------------------------------------------------------------------------------------------------------------------------------------------------------------------------------------------------------------------------------------------------------------------------------------------------------------------------------------------------------------------------------------------------------------------------------------------------------------------------------------------------------------------------------------------------------------------------------------------------------------------------------------------------------------------------------------------------------------------------------------------------------------------------------------------------------------------------------------------------------------------ATGGCCCCCAACCTACGAAAATCCCACCCACTACTAAAAATAATCAACAACTCCCTGATCGATTTACCCACCCCTTCAAACATCTCTGCTTGATGGAACTTTGGCTCTCTCCTGGGTATCTGCCTCGCAACACAAATCCTAACCGGCTTACTACTAGCCATACACTACACCGCAGACACAACCCTAGCATTTTCGTCCGTCGCCCACACATGCCGGAATGTACAATACGGCTGATTAATCCGAAACCTCCATGCAAACGGAGCCTCATTCTTCTTTATCTGTGTTTACCTACACATTGGACGAGGACTTTACTACGGCTCATACCTATACAAAGAAACCTGAAACACAGGAATCCTCCTCCTACTCACCCTAATAGCAACCGCCTTCGTAGGCTATGTCCTGCCATGAGGACAAATATCATTCTGAGGGGCCACAGTCATTACTAACCTATTCTCAGCCATCCCCTACATCGGCCAAACCATCGTAGAATGAGCCTGAGGAGGATTCTCAGTAGACAACCCCACACTAACCCGATTCTTCGCCCTACACTTCCTCCTTCCCTTCGCAATTGCAGGCCTCACACTAATCCACCTTACCTTCCTTCACGAATCAGGCTCAAACAACCCCCTAGGCATTGTATCAAACTGCGACAAAATCCCATTCCACCCATACTTCTCCCTAAAGGATGCCCTAGGATTCATACTCATATTCCTCCCATTAACAACCCTAGCCCTATTCTCCCCCAACCTGCTAGGAGACCCAGAAAACTTTACCCCAGCAAACCCGCTAGTCACACCTCCCCATATCAAGCCAGAATGGTACTTCCTATTTGCATATGCCATCCTCCGCTCAATTCCCAACAAACTAGGAGGAGTACTAGCCCTGGCCGCCTCCGTACTCATCCTATTCCTAAGCCCCCTCCTCCACAAATCCAAACAACGCACAATAACCTTCCGCCCCCTCTCCCAACTCCTATTCTGAACCCTAGTCGCCAACCTATTCATCCTAACATGAGTAGGCAGCCAACCAGTAGAACATCCATTCATCATCATCGGCCAACTAGCCTCCCTCACTTACTTCACCATCCTCCTAATCCTATTCCCCATCACCAGCGCACTAGAAAACAAAATACTCAACTACTAA---------------------------------------------------------------------GGCGCATGAGCCGGCATAATCGGAACAGCCCTCAGCCTACTTATTCGTGCAGAACTTGGCCAACCAGGCACCCTCCTAGGGGATGACCAAATCTACAACGTAATTGTCACCGCCCATGCTTTCGTAATGATCTTCTTCATAGTAATACCAATTATAATTGGAGGATTCGGAAACTGACTAGTCCCACTCATAATTGGCGCCCCTGACATAGCATTCCCACGCATGAACAATATAAGCTTCTGACTACTCCCCCCATCCTTCTTGCTCCTGCTAGCCTCCTCTACAGTAGAGGCAGGGGCAGGCACAGGATGAACCGTATATCCCCCCCTAGCTGGTAACCTGGCCCACGCTGGCGCTTCAGTAGACCTGGCCATTTTCTCTCTCCACCTAGCAGGTGTATCCTCCATCCTAGGGGCAATCAACTTCATCACCACTGCCATTAACATAAAACCACCAGCCCTATCACAATACCAAACTCCCCTATTTGTATGGTCCGTCCTCATTACCGCCGTCCTACTTCTACTCTCACTCCCAGTCCTTGCTGCCGGCATCACCATGCTACTAACAGACCGAAACCTAAACACAACATTCTTCGACCCCGCCGGAGGAGGAGACCCCGTCC--------------------------------------------------------------------------------------------------------------------------------------------------------------------------------------------------------------------------------------------------------------------------------------------------------------------------------------------------------------------------------------------------------------------------------------------------------------------------------------------------------------------------------------------------------------------------------------------------------------------------------------------------------------------------------------------------------------------------------------------------------------------------------------------------------------------------------------------------------------------------------------------????????????????????????????????????????????????????????????????????????????????????????????????????????????????????????????????????????????????????????????????????????????????????????????????????????????????????????????????????????????????????????????????????????????????????????????????????????????????????????????????????????????????????????????????????????????????????????????????????????????????????????????????????????????????????????????????????????????????????????????????????????????????????????????????????????????????????????????????????????????????????????????????????????????????????????????????????????????????????????????????????????????????????????????????????????????????????????????????????????????????????????????????????????????????????????????????????????????????????????????????????????????????????????????????????????????????????????????????????????????????????????????????????????????????????????????????????????????????????????????????????????????????????????????????????????????????????????????????????????????????????????????????????????????????????????????????????????????---??????????????????????????????????????????????????????????????????????????????????????????????????????????????????????????????????????????????????????????????????????????????????????????????????????????????????????????????????????????????????????????????????????????????????????????????????????????????????????????????????????????????????????????????????????????????????????????????????????????????????????????????????????????????????????????????????????????????????????????????????????????????????????????????????????????????????????????????????????????????????????????????????????????????????????????????????????????????????????????????????????????????????????????????????????????????????????????????????????????????????????????????????????????????????????????????????????????????????????????????????????????????????????????????????????????????????????????????????????????????????????????????????????????????????????????????????????????????????????????????????????????????????????????????????????????????????????????????????????????????????????????????????????????????????????????????????????????????????????????????????????????????????????????????????????????????????????????????????????????????????????????????????????????????????????????????????????????????????????????????????????????????????????????????????????????????????????????????????????????????????????????????????????????????????????????????????????????????????????????????????????????????????????????????????????????????????????????????????????????????????????????????????????????????????????????????????????????????????????????????????????????????????????????????????????????????????????????????????
Oceanodroma_leucorhoa           3000000000000-0001110000000----------------------------------0000001101-000200000012010000112011002110000-110-0101000--0000100101000110100-10120001210110000-2000-01001?00000000020-030-0000-00-010000100100101020-110020000000?0011?000?001??????????????????------------------------------------------------------------------------------------------------------------------------------------------------------------------------------------------------------------------------------------------------------------------------------------------------------------------------------------------------------------------------------------------------------------------------------------------------------------------------------------------------------------------------------------------------------------------------------------------------------------------------------------------------------------------------------------------------------------------------------------------------------------------------------------------------------------------------------------------------------------------------------------------------------------------------------------------------------------------------------------------------------------------------------------------------------------------------------------------------------------------------------------------------------------------------------------------------------------------------------------------------------------------------------------------------------------------------------------------------------------------------------------------------------------------------------------------------------------------------------------------------------------------------------------------------------------------------------------------------------------------------------------------------------------------------------------------------------------------------------------------------------------------------------------------------------------------------------------------------------------------------------------------------------------------------------------------------------------------------------------------------------------------------------------------------------------------------------------------------------------------------------------------------------------------------------------------------------------------------------------------------------------------------------------------------------------------------------------------------------------------------------------------------------------------------------------------------------------------------------------------------------------------------------------------------------------------------------------------------------------------------------------------------------------------------------------------------------------------------------------------------------------------------------------------ATGGCCCCCAACCCTCGAAAATCCCACCCCCTACTAAAAATAATCAACAACTCTCTGATCGACCTACCCACCCCTCCAAACATCTCTGCCTGATGAAATTTCGGATCCTTACTGGCCCTCTGCCTGGCAACACAAATCCTAACTGGCTTATTACTGGCCATACACTACACCGCAGACACAACCCTAGCATTCTCATCCGTCGCACATACATGCCGAAACGTACAGTACGGCTGACTAATTCGAAACATACATGCAAACGGAGCCTCATTTTTCTTCATTTGTATCTATATACATATCGGGCGAGGATTCTACTACGGATCCTATCTCCACAAAGAAACCTGAAACACCGGAGTCCTTCTCTTACTCACCCTCATAGCAACTGCCTTCGTAGGCTATGTCCTGCCATGAGGACAAATATCATTTTGAGGCGCTACAGTCATCACCAACATATTCTCAGCAATCCCATACATCGGACAAACCATTGTAGAGTGAGCCTGAGGGGGCTTCTCAGTAGACAACCCTACACTAACTCGATTCTTTGCCCTACACTTTCTCCTTCCATTCATAATTGCAGGCCTCACTTTAATCCACCTTACCTTCCTCCACGAATCCGGCTCAAACAACCCCCTAGGCATCATGTCCAACTGTGATAAAATCCCATTTCACCCCTACTACTCCATAAAAGACATCCTAGGTATAGCACTCCTACTCCTATTACTAACGACCATAGCCCTATTCTCACCCAATCTATTAGGGGACCCAGAAAACTTCACCCCAGCAAATCCACTTGTCACACCCCCACACATCAAACCAGAGTGATACTTCTTATTTGCATACGCCATCCTACGCTCAATCCCCAATAAACTAGGAGGAGTACTAGCCCTAGCTGCTTCCGTACTGATTTTATTCCTAAGCCCCCTTCTACACAAGTCCAAACAACGCACAATAGCATTCCGCCCCCTCTCCCAGCTCCTATTCTGAATCCTAGTCGCTAACCTATTTATCCTAACATGAATTGGCAGCCAACCAGTAGAACATCCATTCATCGTCATTGGCCAACTAGCCTCCGCCACCTACTTTACCATCCTCTTAGTCCTCTTCCCCATCACCAGTGCCCTAGAAAACAAAATACTAAACTTCTAA----------------------------------------------------ACC?ATATCTAATCTTTGGCGCATGG?CCGGTATAATCGGAACAGCCCTTAGCCTGCTTATCCGCGCAGAACTCGGCCAACCAGGGACTCTCCTAGGAGATGACCAAATCTACAATGTAATCGTCACTGCTCATGCTTTCGTAATAATCTTCTTCATAGTAATACCAGTAATGATCGGAGGATTTGGAAACTGACTAGTCCCCCTCATAATCGGCGCCCCCGACATAGCATTCCCACGTATAAACAACATAAGCTTCTGACTACTGCCCCCATCATTCCTTCTCCTATTAGCCTCCTCCACAGTAGAAGCAGGAGCAGGCACAGGATGAACTGTATACCCACCCCTAGCCGGTAACCTAGCCCATGCTGGAGCTTCAGTAGACCTAGCCATTTTTTCCCTTCACCTAGCAGGTGTATCCTCCATCTTGGGTGCAATCAACTTTATCACAACTGCTATCAACATAAAACCACCCGCACTCTCACAGTACCAAACCCCACTATTCGTATGATCTGTCCTTATCACAGCCGTCCTACTATTACTCTCACTCCCAGTCCTCGCTGCTGGTATTACCATGCTATTAACAGACCGAAACCTAAACACTACATTCTTTGACCCTGCTGGAGGAGGAGACCCTGTACTGTACCAACACCTTTTCTGATTCTTTGGTCACCCAGAAGTCTACATCTTAATCCTC------------------------------------------------------------------------------------------------------------------------------------------------------------------------------------------------------------------------------------------------------------------------------------------------------------------------------------------------------------------------------------------------------------------------------------------------------------------------------------------------------------------------------------------------------------------------------------------------------------------------------------------------------------------------------------------------------------------------------------------------------------------------------------------------------------------------------------????????????????????????????????????????????????????????????????????????????????????????????????????????????????????????????????????????????????????????????????????????????????????????????????????????????????????????????????????????????????????????????????????????????????????????????????????????????????????????????????????????????????????????????????????????????????????????????????????????????????????????????????????????????????????????????????????????????????????????????????????????????????????????????????????????????????????????????????????????????????????????????????????????????????????????????????????????????????????????????????????????????????????????????????????????????????????????????????????????????????????????????????????????????????????????????????????????????????????????????????????????????????????????????????????????????????????????????????????????????????????????????????????????????????????????????????????????????????????????????????????????????????????????????????????????????????????????????????????????????????????????????????????????????????????????????????????????????---??????????????????????????????????????????????????????????????????????????????????????????????????????????????????????????????????????????????????????????????????????????????????????????????????????????????????????????????????????????????????????????????????????????????????????????????????????????????????????????????????????????????????????????????????????????????????????????????????????????????????????????????????????????????????????????????????????????????????????????????????????????????????????????????????????????????????????????????????????????????????????????????????????????????????????????????????????????????????????????????????????????????????????????????????????????????????????????????????????????????????????????????????????????????????????????????????????????????????????????????????????????????????????????????????????????????????????????????????????????????????????????????????????????????????????????????????????????????????????????????????????????????????????????????????????????????????????????????????????????????????????????????????????????????????????????????????????????????????????????????????????????????????????????????????????????????????????????????????????????????????????????????????????????????????????????????????????????????????????????????????????????????????????????????????????????????????????????????????????????????????????????????????????????????????????????????????????????????????????????????????????????????????????????????????????????????????????????????????????????????????????????????????????????????????????????????????????????????????????????????????????????????????????????????????????????????????????????????????
Pachyptila_desolata             3000000060504-3401110000000----------------------------------0{01}00401101-000200001012100110112012002110000-11000100000--0000130101000110102100100001210210000-2000-01000?00000000020-030-0000-00-110000100120101020-1000?000000010011?0001001??????????????????------------------------------------------------------------------------------------------------------------------------------------------------------------------------------------------------------------------------------------------------------------------------------------------------------------------------------------------------------------------------------------------------------------------------------------------------------------------------------------------------------------------------------------------------------------------------------------------------------------------------------------------------------------------------------------------------------------------------------------------------------------------------------------------------------------------------------------------------------------------------------------------------------------------------------------------------------------------------------------------------------------------------------------------------------------------------------------------------------------------------------------------------------------------------------------------------------------------------------------------------------------------------------------------------------------------------------------------------------------------------------------------------------------------------------------------------------------------------------------------------------------------------------------------------------------------------------------------------------------------------------------------------------------------------------------------------------------------------------------------------------------------------------------------------------------------------------------------------------------------------------------------------------------------------------------------------------------------------------------------------------------------------------------------------------------------------------------------------------------------------------------------------------------------------------------------------------------------------------------------------------------------------------------------------------------------------------------------------------------------------------------------------------------------------------------------------------------------------------------------------------------------------------------------------------------------------------------------------------------------------------------------------------------------------------------------------------------------------------------------------------------------------------------------ATGGCCCCAAACATCCGAAAATCCCACCCTTTACTAAAAATAGTCAACAACTCCCTAATCGACCTACCCACCCCCTCAAACATCTCCAGTTGATGGAACTTTGGATCTCTCCTAGGCATCTGCCTAATAACCCAAATCCTAACCGGCTTGCTGCTAGCTATACACTACACCGCCGATACAACCCTAGCCTTCTCATCCGTTGCCCACACATGCCGAAACGTACAATACGGTTGACTAATCCGAAACCTACATGCAAACGGAGCCTCATTCTTCTTCATCTGTATCTACTTCCACATTGGACGAGGACTTTACTATGGCTCCTACTTATACAAAGAGACATGAAACACAGGAGTCATCCTCCTACTTACCCTCATAGCAACTGCTTTCGTAGGGTATGTCCTACCATGAGGTCAAATATCATTCTGGGGGGCTACAGTCATCACCAATCTATTCTCAGCCATCCCCTACATCGGCCAAACCCTCGTAGAATGAGCCTGAGGGGGATTCTCAGTAGATAACCCTACACTAACCCGATTCTTTGCCTTACACTTTCTCCTCCCCTTCCTAATTGCAGGACTCACCCTAATCCACCTCACCTTCCTCCACGAATCAGGCTCAAACAACCCCCTCGGCATCGTATCAAACTGTGACAAAATCCCATTCCACCCTTACTTTACTCTAAAAGACATTCTAGGTTTTACCCTCATATTCCTTCCACTGACAACTTTAGCCCTATTTTCCCCCAACCTACTAGGAGACCCAGAAAACTTCACCCCAGCTAACCCACTAGTCACTCCTCCCCATATTAAACCAGAATGGTATTTCTTATTCGCCTACGCCATCCTACGCTCAATCCCCAACAAACTAGGTGGTGTACTAGCCTTAGCTGCTTCAGTACTAATCCTATTCCTAATCCCATTCCTCCATAAAGCCAAACAACGAACAATAACCTTTCGCCCCATCTCCCAACTCCTATTCTGAATCCTAGTCGCTAACTTACTTATCCTAACATGGGTGGGAAGCCAGCCAGTAGAGCACCCATTCATCATCATCGGCCAACTAGCTTCCGTTACTTATTTCACTATCCTCCTAGTCCTATTCCCTATCATCGGGGCGCTAGAAAACAAAATACTTAACTACTAAG?????????????????????????????????????????????????????????????????????????????????????????????????????????????????????????????????????????????????????????????????????????????????????????????????????????????????????????????????????????????????????????????????????????????????????????????????????????????????????????????????????????????????????????????????????????????????????????????????????????????????????????????????????????????????????????????????????????????????????????????????????????????????????????????????????????????????????????????????????????????????????????????????????????????????????????????????????????????????????????????????????????????????????????????????????????????????????????????????????????????????????????????????????????????????????????????????????????????????????????????????????????????????????????????????????????????????????????????????????????????????????????????????????????????????????????????????????????????????????????????????????????????????????????????????????????????????????????????????????????????????????????????????????????????????????????????????????????????????????????????????????????????????????????????????????????????????????????????????????????????????????????????????????????????????????????????????????????????????????????????????????????????????????????????????????????????????????????????????????????????????????????????????????????????????????????????????????????????????????????????????????????????????????????????????????????????????????????????????????????????????????????????????????????????-????????????????????????????????????????????????????????????????????????????????????????????????????????????????????????????????????????????????????????????????????????????????????????????????????????????????????????????????????????????????????????????????????????????????????????????????????????????????????????????????????????????????????????????????????????????????????????????????????????????????????????????????????????????????????????????????????????????????????????????????????????????????????????????????????????????????????????????????????????????????????????????????????????????????????????????????????????????????????????????????????????????????????????????????????????????????????????????????????????????????????????????????????????????????????????????????????????????????????????????????????????????????????????????????????????????????????????????????????????????????????????????????????????????????????????????????????????????????????????????????????????????????????????????????????????????????????????????????????????????????????????????????????????????????????????????????????????????---??????????????????????????????????????????????????????????????????????????????????????????????????????????????????????????????????????????????????????????????????????????????????????????????????????????????????????????????????????????????????????????????????????????????????????????????????????????????????????????????????????????????????????????????????????????????????????????????????????????????????????????????????????????????????????????????????????????????????????????????????????????????????????????????????????????????????????????????????????????????????????????????????????????????????????????????????????????????????????????????????????????????????????????????????????????????????????????????????????????????????????????????????????????????????????????????????????????????????????????????????????????????????????????????????????????????????????????????????????????????????????????????????????????????????????????????????????????????????????????????????????????????????????????????????????????????????????????????????????????????????????????????????????????????????????????????????????????????????????????????????????????????????????????????????????????????????????????????????????????????????????????????????????????????????????????????????????????????????????????????????????????????????????????????????????????????????????????????????????????????????????????????????????????????????????????????????????????????????????????????????????????????????????????????????????????????????????????????????????????????????????????????????????????????????????????????????????????????????????????????????????????????????????????????????????????????????????????????????
Pelecanoides_urinatrix          30000000000-0-0001110000000----------------------------------0000401101-000200001012000110102012002110000-11010100000--0000120111001111000-00100001210110000-2000-01001000000000021-030-0000-00-110000100100111020-1000?0000000?0011?00010012?????????????????------------------------------------------------------------------------------------------------------------------------------------------------------------------------------------------------------------------------------------------------------------------------------------------------------------------------------------------------------------------------------------------------------------------------------------------------------------------------------------------------------------------------------------------------------------------------------------------------------------------------------------------------------------------------------------------------------------------------------------------------------------------------------------------------------------------------------------------------------ATCAGATGCCCTGTAAAGGAATGTGATGAAG-GATCTCGCATGGAAAATACGGCCAACACCTCTCCAGCCACAAGGAGATGAAAGATAGAGAGATCTACAGCCACATAAATAAAGGTGGCCGACCGAGGCAGCATCTCCTGTCTTTGACCAGGAGAGCTCAGAAACATCGTCTGAGAGAACTGAAACGTCAAGTCAAGGCTTTTGCTGAGAAAGAAGAGGGCGGTGACATAAAGGCTGTATGCATGACACTGTTCCTGCTAGCTTTAAGAGCAAAAAATGAACACAGACAAGCAGATGAATTGGAGGCTAT?ATGCAAGGGAGGGGATCTGGCCTTCACCCTGCTGTCTGCCTGGCAATCCGAGTCAACACGTTTCTCAGCTGTAGCCAATATCATAAAATGTATAGAACGGTAAAAGCTGTCACTGGGAGGCAGATCTTCCAGCCTTTGCATGCTCTTCGCACTGCTGAGAAAGCCCTCCTACCAGGTTATCATCCATTCGAGTGGAAACCTCCCTTGAAAAACGTATCCACTAACACAGAAGTGGGAATTATAGATGGACTATCAGGATTGTCACTCTCAATTGATGACTACCCAGTAGACACAATTGCAAAGAGATTTCGATATGATGCAGCCTTGGTTTGTGCCTTAAAGGACATGGAGGAGGAGATCTTGGAAGGCATGAAAGCAAAAAACCTGGATGACTATTTGAACGGTCCCTTCACTGTGGTCGTAAAAGAGTCCTGTGATGGAATGGGAGATGTCAGCGAGAAGCATGGAAGCGGACCTGCTGTCCCAGAGAAGGCTGTTCGCTTTTCTTTCACAGTCATGAACATTGCTATAGCACATGGGAATGAAAGCAAGAGGATCTTTGAAGAAGTAAAGCCCAATTCGGAATTGTGTTGCAAGCCCTTGTGCCTTATGCTGGCT------------------------------------------------------------------------------------------------------------------------------------------------------------------------------------------------------------------------------------------------------------------------------------------------------------------------------------------------------------------------------------------------------------------------------------------------------------------------------------------------------------------------------------------------------------------------------------------------------------------------------------------------------------------------------------------------------------------------------------------------------------------------------------------------------------------------------------------------------------------------------------------------------------------------------------------------------------------ATGGCCCCAAACCTCCGAAAATCCCACCCCCTACTAAAAATAATCAACAATTCCTTAATTGACCTCCCCACCCCATCAAACATCTCTGCTTGATGAAACTTCGGATCACTTCTAGGCATTTGCCTACTAACTCAAATTCTAACCGGCCTATTACTAGCCATACATTACACCGCTGACACAACCCTAGCATTCTCATCCGTCGCCCACACATGCCGAAACGTACAATACGGCTGATTAATCCGAAACCTACATGCAAACGGAGCATCATTCTTTTTCATCTGTATCTACCTACACATTGGACGAGGATTCTACTACGGCTCCTACCTCTACAAAGAAACTTGAAATACAGGAGTCATCCTCCTACTCACTCTCATAGCAACTGCTTTCGTAGGATACGTCCTACCCTGAGGACAAATATCATTCTGAGGGGCTACAGTCATTACTAACTTATTTTCAGCCATCCCTTACATTGGCCAAACACTTGTAGAATGAGCTTGAGGCGGATTTTCAGTAGACAACCCCACACTAACCCGATTCTTCGCCCTACATTTCCTCCTCCCATTCATAATCACAGGCCTCACCACAATTCATCTCACCTTCCTTCACGAATCCGGCTCAAACAACCCCCTTGGCATCACATCAAACTGTGACAAAATCCCATTTCACCCCTATTTTACCTTAAAAGACTTCCTAGGCTTCACACTTATACTCCTCCCACTAACTACCCTAGCCCTATTTTCACCAAACCTGCTAGGAGACCCAGAAAACTTCACCCCAGCAAACCCTCTAATCACACCTCCTCATATCAAACCAGAATGATATTTCCTATTCGCCTATGCCATTCTACGCTCAATCCCCAACAAACTAGGCGGTGTACTAGCCCTCGCCGCCTCAGTACTAATCCTATTCTTAGCCCCATTCCTCCACAAAGCCAAACAACGAACCATGACCTTTCGCCCTATCTCCCAACTACTATTTTGAATTCTAGTCACTAACCTACTCATCCTAACATGAGTGGGAAGCCAACCAGTAGAACACCCATTCATTATCATCGGCCAACTAGCATCAATCACATACTTTACCATCCTCCTAATCCTCTTCCCCATTATCGGAGCCTTAGAAAATAAAATACTTAACTACTAAG?????????????????????????????????????????????????????????????????????????????????????????????????????????????????????????????????????????????????????????????????????????????????????????????????????????????????????????????????????????????????????????????????????????????????????????????????????????????????????????????????????????????????????????????????????????????????????????????????????????????????????????????????????????????????????????????????????????????????????????????????????????????????????????????????????????????????????????????????????????????????????????????????????????????????????????????????????????????????????????????????????????????????????????????????????????????????????????????????????????????????????????????????????????????????????????????????????????????????????????????????????????????????????????????????????????????????????????????????????????????????????????????????????????????????????????????????????????????????????????????????????????????????????????????????????????????????????????????????????????????????????????????????????????????????????????????????????????????????????????????????????????????????????????????????????????????????????????????????????????????????????????????????????????????????????????????????????????????????????????????????????????????????????????????????????????????????????????????????????????????????????????????????????????????????????????????????????????????????????????????????????????????????????????????????????????????????????????????????????????????????????????????????????????????--------------------------------------------------------------------------------------------------------------------------------------------------------------------------------------------------------------------------------------------------------------------------------------------------------------------------------------------------------------------------------------------------------------------------------------------------------------------------------------------------------ATACTTACC-CTACTAAAGTATCCGCCTGAGAACTACGAGCACAAACGCTTAAAACTCTAAGGACTTGGCGGTGTTCCAAACCCACCTAGAGGAGCCTGTTCTATAATCGATAATCCACGATAGACCCGACCGTTCTTTGCT-AAAGCAGCCTACATACCGCCGTCGCCAGCTCACCT-TATCTGAAAGTATAGCAGTGAGCACAATAGCCTTCAA--CATCGCTAGTAAGACAGGTCAAGGTATAGCCCATAGAACGGAAGAAATGGGCTACATTTTCTAAAATAGAACAATACTACGGAAGAGGGTGATGAAACT-ACCCTCGGAAGGCGGATTTAGCAGTAAAGCGAGATAATAAA?-GCCC?C???AAGCTGGCCCTGGAG---------------------------------------------------------------------------------------------------------------------------------------------------------------------------------------------------------------------------------------??--------------------------------------------------------------------------------------------------------------------------------------------------------------------------------------------------------------------------------------------------------------------------------------------------------------------------------------------------------------------------------------------------------------------------------------------------------------------------------------------------------------------------------------------------------------------------------------------------------------------------------------------------------------------------------------------------------------------------------------------------------------------------------------------------------------------------------------------------------------------------------------------------------------------------------------------------------------------------------------------------------------------------------------------------------------------------------------------------------------------------------------------------------------------------------------------------------------------------------------------------------------------------------------------------------------------------------------------------------------------------------------------------------------------------------------------------------------------------------------------------------------------------------------------------------------------------------------------------------------------------------------------------------------------------------------------------------------------------------
Phoebastria_immutabilis         3000000020220-0?01100000000----------------------------------0??0100?02???0211110012001000002120002110010-11110000000--0?00040101000110100-00100001210210000-2000-?0000000000000030-030-0000-00-010000100121011020-10002000000010011?0001001??????????????????------------------------------------------------------------------------------------------------------------------------------------------------------------------------------------------------------------------------------------------------------------------------------------------------------------------------------------------------------------------------------------------------------------------------------------------------------------------------------------------------------------------------------------------------------------------------------------------------------------------------------------------------------------------------------------------------------------------------------------------------------------------------------------------------------------------------------------------------------------------------------------------------------------------------------------------------------------------------------------------------------------------------------------------------------------------------------------------------------------------------------------------------------------------------------------------------------------------------------------------------------------------------------------------------------------------------------------------------------------------------------------------------------------------------------------------------------------------------------------------------------------------------------------------------------------------------------------------------------------------------------------------------------------------------------------------------------------------------------------------------------------------------------------------------------------------------------------------------------------------------------------------------------------------------------------------------------------------------------------------------------------------------------------------------------------------------------------------------------------------------------------------------------------------------------------------------------------------------------------------------------------------------------------------------------------------------------------------------------------------------------------------------------------------------------------------------------------------------------------------------------------------------------------------------------------------------------------------------------------------------------------------------------------------------------------------------------------------------------------------------------------------------------------------ATGGCCCCCAACCTCCGAAAATCCCACCCCCTACTAAAAATAATCAATAACTCCCTAATCGACCTACCCGCCCCATCAAACATCTCTGCTTGATGAAACTTTGGGTCTCTTTTAGGCATCTGCCTAGCAACACAAATCCTAACTGGCCTACTACTAGCCATACACTACACAGCAGATACAACCCTAGCCTTCTCATCCGTTGCCCACACATGCCGAAACGTACAGTACGGCTGATTAATCCGAAACCTCCACGCAAACGGAGCATCATTCTTCTTCATCTGCATCTATCTCCACATCGGCCGCGGATTCTACTACGGCTCATACCTGTACAAAGAAACCTGAAACACAGGAGTCCTACTCCTACTCACCCTCATAGCAACCGCCTTCGTAGGCTATGTCCTGCCATGAGGACAAATATCATTCTGAGGGGCTACAGTCATTACCAACCTATTCTCAGCCGTCCCATACATTGGACAAACCCTTGTGGAATGAGCTTGAGGGGGATTTTCAGTAGACAACCCCACCCTAACTCGATTTTTTGCCCTACACTTTCTCCTCCCATTCATAATCACAGGCCTTGTCCTCATCCACCTTACCTTTCTCCACGAATCGGGCTCTAACAATCCGCTGGGAATCGTATCAAACTGTGACAAGATCCCATTTCACCCCTACTTTACCCTAAAAGATGCCCTAGGATTTATGCTCATACTCCTTCCCCTAGCAACCCTAGCCCTATTCTCACCCAACCTACTAGGTGACCCAGAAAACTTCACCCCAGCAAACCCACTAGTCACACCTCCCCACATCAAACCAGAATGATACTTCCTATTTGCATACGCCATCCTACGCTCAATCCCCAACAAACTAGGTGGTGTTCTAGCCCTAGCTGCATCCGTCCTAGTTCTATTCCTAAGTCCTCTCCTACACAAATCCAAACAGCGCACAATAGCCTTCCGCCCACTCTCTCAACTCCTATTCTGACTCTTAGTCGCTAACTTACTCATCCTGACATGAATCGGCAGCCAACCAGTAGAGCATCCATTTATCATCATTGGCCAACTAGCCTCCATCACCTACTTCACCATCCTCTTAATCCTCTTTCCTACCATCGCAACCCTAGAAAACAAAATACTTAACTACTAA---------------------------------------------------ACCCTATACCTAATTTTTGGTGCATGAGCCGGCATAGTTGGAACTGCACTTAGCCTACTTATCCGCGCAGAACTCGGCCAGCCAGGAACCCTCCTGGGAGATGACCAGATTTACAATGTAATCGTCACTGCTCATGCCTTCGTAATAATCTTCTTTATAGTCATACCGATCATAATTGGAGGATTCGGAAACTGACTAGTACCACTTATAATCGGTGCCCCCGACATAGCATTCCCACGTATAAACAATATAAGCTTCTGACTACTACCTCCGTCCTTCCTCCTCCTGCTAGCATCTTCCACAGTAGAAGCAGGGGCAGGGACAGGATGGACTGTATATCCACCCTTAGCAGGCAACCTTGCCCACGCAGGAGCTTCAGTAGACCTAGCCATCTTCTCCCTCCACCTGGCAGGTGTCTCATCTATCCTGGGGGCAATTAACTTCATCACAACTGCCATCAACATAAAACCTCCAGCCCTTTCACAATACCAAACCCCCCTATTCGTATGATCTGTACTCATCACTGCCGTCCTACTCCTACTCTCACTCCCAGTCCTTGCTGCCGGCATTACCATACTACTAACAGATCGAAACCTAAACACTACATTCTTCGATCCAGCCGGAGGAGGGGACCCAGTCCTATATCAACACCTCTTCTGATTCTTTGGCCACCCAGAAGT----------------------------------------------------------------------------------------------------------------------------------------------------------------------------------------------------------------------------------------------------------------------------------------------------------------------------------------------------------------------------------------------------------------------------------------------------------------------------------------------------------------------------------------------------------------------------------------------------------------------------------------------------------------------------------------------------------------------------------------------------------------------------------------------------------------------------------------------------????????????????????????????????????????????????????????????????????????????????????????????????????????????????????????????????????????????????????????????????????????????????????????????????????????????????????????????????????????????????????????????????????????????????????????????????????????????????????????????????????????????????????????????????????????????????????????????????????????????????????????????????????????????????????????????????????????????????????????????????????????????????????????????????????????????????????????????????????????????????????????????????????????????????????????????????????????????????????????????????????????????????????????????????????????????????????????????????????????????????????????????????????????????????????????????????????????????????????????????????????????????????????????????????????????????????????????????????????????????????????????????????????????????????????????????????????????????????????????????????????????????????????????????????????????????????????????????????????????????????????????????????????????????????????????????????????????????---??????????????????????????????????????????????????????????????????????????????????????????????????????????????????????????????????????????????????????????????????????????????????????????????????????????????????????????????????????????????????????????????????????????????????????????????????????????????????????????????????????????????????????????????????????????????????????????????????????????????????????????????????????????????????????????????????????????????????????????????????????????????????????????????????????????????????????????????????????????????????????????????????????????????????????????????????????????????????????????????????????????????????????????????????????????????????????????????????????????????????????????????????????????????????????????????????????????????????????????????????????????????????????????????????????????????????????????????????????????????????????????????????????????????????????????????????????????????????????????????????????????????????????????????????????????????????????????????????????????????????????????????????????????????????????????????????????????????????????????????????????????????????????????????????????????????????????????????????????????????????????????????????????????????????????????????????????????????????????????????????????????????????????????????????????????????????????????????????????????????????????????????????????????????????????????????????????????????????????????????????????????????????????????????????????????????????????????????????????????????????????????????????????????????????????????????????????????????????????????????????????????????????????????????????????????????????????????????????
Phoebetria_palpebrata           3000000000000-0001100000000----------------------------------0000300102-000211110012001000002120002110010-11110000000--0000?40101000110100-00100001210210000-2000-?0000000000000030-030-0000-00-01000010012???1020-11???000000010011?00010011?????????????????------------------------------------------------------------------------------------------------------------------------------------------------------------------------------------------------------------------------------------------------------------------------------------------------------------------------------------------------------------------------------------------------------------------------------------------------------------------------------------------------------------------------------------------------------------------------------------------------------------------------------------------------------------------------------------------------------------------------------------------------------------------------------------------------------------------------------------------------------ATAAGATGCCCTATAAAGGAATGTGATGAAGAGATCTTGCATGGAAAATATGGCCAACACCTCTCCAGCCACAAGGAGATGAAAGATAGAGAGCTCTACAGCCACGTAAATAAAGGTGGCCGACCGAGGCAGCATCTCCTGTCTTTGACCAGGAGAGCTCAGAAACATCGTCTGAGAGAATTAAAACGTCAAGTCAAGGCTTTTGCTGAGAAAGAAGAGGGCGGCGACATAAAGGCTGTATGCATGACTTTGTTCCTGTTAGCTTTAAGAGCAAAAAATGAACACAGACAAGCAGATGAACTGGAGGCTATAATGCAAGGGAGGGGATCTGGACTTCACCCTGCTGTCTGCCTGGCAATCCGAGTCAACACGTTTCTCAGCTGTAGCCAATATCATAAAATGTATAGAACGGTAAAAGCTGTCACTGGGAGACAGATCTTCCAGCCTTTGCATGCTCTTCGCACTGCTGAGAAAGCCCTCCTACCAGGTTATCATCCATTCGAGTGGAAACCTCCCTTGAAAAATGTATCCACTAACACAGAAGTGGGAATTATAGATGGACTATCAGGATTGCCACTCTCAATTGATGACTACCCAGTAGACACAATTGCAAAGAGATTTCGATATGATGCAGCCTTGGTTTGTGCCTTAAAGGACATGGAGGAGGAGATCTTGGAAGGCATGAAAGCAAAAAACCTGGATGACTATTTGAACGGTCCCTTCACTGTGGTAGTAAAAGAGTCCTGTGATGGAATGGGAGATGTCAGCGAGAAGCATGGAAGTGGGCCTGCTGTTCCAGAGAAGGCTGTTCGCTTTTCTTTCACAGTCATGAACATTGCTATAGCACATGGGAATGAAAGCAAGAGGATCTTTGAAGAAGTAAAGCCCAATTCAGAGTTGTGTTGCAAGCCCTTGTGCCTTATGCTGGCT------------------------------------------------------------------------------------------------------------------------------------------------------------------------------------------------------------------------------------------------------------------------------------------------------------------------------------------------------------------------------------------------------------------------------------------------------------------------------------------------------------------------------------------------------------------------------------------------------------------------------------------------------------------------------------------------------------------------------------------------------------------------------------------------------------------------------------------------------------------------------------------------------------------------------------------------------------------ATGGCCCCCAACCTCCGAAAATCTCACCCTCTACTAAAAATAATCAATAACTCCCTAATCGACCTACCTACCCCCTCAAACATCTCCGCTTGATGAAACTTCGGATCCCTCTTAGGTATCTGCCTAACAACACAAATCCTAACCGGTCTACTACTAGCCATACACTACACAGCAGATACAACCCTAGCCTTCTCGTCCATTGCACACACATGTCGAAACGTACAATACGGTTGATTAATCCGAAACCTCCATGCAAACGGAGCATCATTCTTCTTCATCTGCATCTACCTCCACATCGGTCGTGGATTTTACTATGGCTCGTACCTATACAAAGAAACTTGAAACACAGGAGTCCTACTCCTACTCACCCTCATAGCAACTGCTTTCGTAGGATATGTCCTACCATGAGGACAAATATCATTCTGAGGGGCTACAGTCATTACCAACCTATTCTCAGCCATCCCATATATTGGCCAGACCCTTGTAGAATGAGCTTGAGGGGGATTTTCAGTAGATAATCCCACCCTAACTCGATTCTTCGCCCTACACTTCCTCCTCCCATTCATAATCGCAGGCCTTACACTCATCCACCTCACCTTCCTTCATGAGTCAGGATCCAACAACCCACTGGGAATCGTATCAAACTGTGACAAAATCCCATTCCATCCCTACTTTACCCTAAAAGATATCCTAGGATTCACACTCATGCTCTTACCACTAACAACCCTAGCCCTATTCTCACCTAACCTACTAGGTGACCCAGAAAACTTCACTCCAGCAAACCCGTTAGTCACCCCTCCCCATATTAAACCAGAATGATACTTCCTATTCGCATACGCTATCCTACGCTCAATCCCCAACAAACTAGGCGGCGTACTAGCCCTAGCTGCATCCGTCCTAGTTCTATTCCTAAGCCCCCTCCTACACAAATCCAAACAACGTACAATAACTTTTCGCCCACTCTCCCAACTTCTATTTTGACTCCTAATCACTAACCTACTTATCCTGACATGAATTGGTAGCCAACCAGTAGAACACCCATTCATCATCATTGGCCAACTAGCCTCCATCACCTACTTCACCATCCTCCTAGTCCTCTTCCCCACTATCGCAGCCCTAGAAAATAAGATACTTAACTACTAAG?????????????????????????????????????????????????????????????????????????????????????????????????????????????????????????????????????????????????????????????????????????????????????????????????????????????????????????????????????????????????????????????????????????????????????????????????????????????????????????????????????????????????????????????????????????????????????????????????????????????????????????????????????????????????????????????????????????????????????????????????????????????????????????????????????????????????????????????????????????????????????????????????????????????????????????????????????????????????????????????????????????????????????????????????????????????????????????????????????????????????????????????????????????????????????????????????????????????????????????????????????????????????????????????????????????????????????????????????????????????????????????????????????????????????????????????????????????????????????????????????????????????????????????????????????????????????????????????????????????????????????????????????????????????????????????????????????????????????????????????????????????????????????????????????????????????????????????????????????????????????????????????????????????????????????????????????????????????????????????????????????????????????????????????????????????????????????????????????????????????????????????????????????????????????????????????????????????????????????????????????????????????????????????????????????????????????????????????????????????????????????????????????????????????-????????????????????????????????????????????????????????????????????????????????????????????????????????????????????????????????????????????????????????????????????????????????????????????????????????????????????????????????????????????????????????????????????????????????????????????????????????????????????????????????????????????????????????????????????????????????????????????????????????????????????????????????????????????????????????????????????????????????????????????????????????????????????????????????????????????????????????????????????????????????????????????????????????????????????????????????????????????????????????????????????????????????????????????????????????????????????????????????????????????????????????????????????????????????????????????????????????????????????????????????????????????????????????????????????????????????????????????????????????????????????????????????????????????????????????????????????????????????????????????????????????????????????????????????????????????????????????????????????????????????????????????????????????????????????????????????????????????---??????????????????????????????????????????????????????????????????????????????????????????????????????????????????????????????????????????????????????????????????????????????????????????????????????????????????????????????????????????????????????????????????????????????????????????????????????????????????????????????????????????????????????????????????????????????????????????????????????????????????????????????????????????????????????????????????????????????????????????????????????????????????????????????????????????????????????????????????????????????????????????????????????????????????????????????????????????????????????????????????????????????????????????????????????????????????????????????????????????????????????????????????????????????????????????????????????????????????????????????????????????????????????????????????????????????????????????????????????????????????????????????????????????????????????????????????????????????????????????????????????????????????????????????????????????????????????????????????????????????????????????????????????????????????????????????????????????????????????????????????????????????????????????????????????????????????????????????????????????????????????????????????????????????????????????????????????????????????????????????????????????????????????????????????????????????????????????????????????????????????????????????????????????????????????????????????????????????????????????????????????????????????????????????????????????????????????????????????????????????????????????????????????????????????????????????????????????????????????????????????????????????????????????????????????????????????????????????????
Procellaria_cinerea             3????????????????????????????????????????????????????????????0???????0?????200001012000111112102002110000-11000000000--??0013010?000110102100100001210210000-2000-?1000000000000030-030-0000-00-010000100100111020-2000200000?010011?0001001????????????????????????????????????????????????????????????????????????????????????????????????????????????????????????????????????????????????????????????????????????????????????????????????????????????????????????????????????????????????????????????????????????????????????????????????????????????????????????????????????????????????????????????????????????????????????????????????????????????????????????????????????????????????????????????????????????????????????????????????????????????????????????????????????????????????????????????????????????????????????????????????????????????????????????????????????????????????????????????????????????????????????????????????????????????????????????????????????????????????????????????????????????????????????????????????????????????????????????????????????????????????????????????????????????????????????????????????????????????????????????????????????????????????????????????????????????????????????????????????????????????????????????????????????????????????????????????????????????????????????????????????????????????????????????????????????????????????????????????????????????????????????????????????????????????????????????????????????????????????????????????????????????????????????????????????????????????????????????????????????????????????????????????????????????????????????????????????????????????????????????????????????????????????????????????????????????????????????????????????????????????????????????????????????????????????????????????????????????????????????????????????????????????????????????????????????????????????????????????????????????????????????????????????????????????????????????????????????????????????????????????????????????????????????????????????????????????????????????????????????????????????????????????????????????????????????????????????????????????????????????????????????????????????????????????????????????????????????????????????????????????????????????????????????????????????????????????????????????????????????????????????????????????????????????????????????????????????????????????????????????????????????????????????????????????????????????????????????????????????????????????????????????????????????????????????????????????????????????????????????????????????????????????????????????????????????????????????????????????????????????????????????????????????????????????????????????????????????????????????????????????????????????????????????????????????????????????????????????????????????????????????????????????????????????????????????????????????????????????????????????????????????????????????????????????????????????????????????????????????????????????????????????????????????????????????????????????ATGGCCCCAAACCTCCGAAAATCTCACCCCCTATTAAAAATAGTTAACAACTCCCTAATCGACCTACCTACTCCCCCAAACATCTCCGCCTGATGAAACTTCGGATCCCTCCTAGGTATCTGCCTAATAACCCAAATCCTAACTGGTCTACTACTAGCTATACACTACACTGCTGATACAACCTTAGCTTTTTCATCCGTTGCTCACACATGTCGAAACGTACAATACGGCTGATTAATCCGAAATCTACATGCAAATGGAGCCTCATTCTTCTTCATCTGTATTTACCTTCACATTGGACGAGGATTCTACTACGGCTCATACCTGTACAAAGAGACCTGAAACACAGGAGTTATTCTTTTACTCACCCTCATAGCAACTGCCTTCGTAGGATACGTCTTACCCTGAGGCCAAATATCATTCTGAGGGGCTACAGTCATCACCAATCTATTTTCAGCTATTCCCTACATTGGCCAAACCTTAGTAGAATGAGCCTGAGGGGGCTTCTCAGTGGATAACCCTACACTAACCCGATTCTTTGCCCTACACTTCCTCCTTCCCTTTATAATCGCAGGGCTTACCCTAGTCCATCTCACCTTCCTCCACGAATCAGGTTCAAATAACCCCCTCGGCATCGTATCAAACTGTGATAAAATCCCATTCCACCCCTACTTTACCCTAAAAGACATCCTAGGATTCACACTCATATTCCTCCCACTAACAACCCTAGCCCTATTCTCCCCAAACCTTTTAGGAGACCCAGAAAACTTTACCCCAGCAAATCCATTAGTCACACCACCCCATATCAAGCCCGAATGATACTTTCTATTCGCATACGCCATTCTACGTTCAATTCCTAACAAACTAGGTGGAGTACTAGCCCTAGCTGCATCAGTACTAATCCTATTCCTAGCCCCATTCCTCCACAAAGCTAAACAACGAGCAATAACTTTCCGCCCCCTCTCCCAACTCCTATTCTGAGTCCTAGTCGCTAACCTATTCATCCTAACATGAGTGGGCAGCCAACCAGTAGAGCACCCATTCATCATTATCGGCCAATTAGCCTCCTTCACCTATTTCACTATCCTCCTAATCCTCTTCCCCATTATCGGAGCTCTAGAAAATAAAATACTTAACTACTAAGTGACCTTCATCAACCGATGACTATTTTCAACCAACCATAAAGATATCGGCACTCTGTATCTAATTTTCGGTGCATGGGCTGGTATAGTTGGAACCGCCCTCAGCCTACTCATTCGTGCAGAACTCGGTCAACCAGGAACTCTCCTGGGAGACGACCAAATTTATAACGTAATCGTTACTGCCCACGCTTTCGTAATAATCTTCTTCATAGTAATACCAGTCATAATCGGGGGATTCGGAAACTGACTGGTCCCCCTCATAATCGGTGCGCCCGACATGGCATTCCCACGCATAAACAACATAAGCTTTTGATTACTACCCCCCTCCTTCCTCCTCCTCCTAGCTTCATCTACAGTAGAAGCAGGAGCAGGCACAGGATGAACTGTATACCCTCCTCTGGCCGGTAATCTAGCTCATGCTGGAGCCTCAGTTGACCTGGCCATCTTCTCTCTTCACCTAGCAGGTGTATCCTCTATCTTAGGGGCAATTAACTTCATTACAACAGCCATCAACATAAAACCCCCAGCACTATCACAGTATCAAACCCCTCTATTCGTGTGATCCGTACTCATTACAGCCGTCCTACTCCTACTCTCACTCCCAGTCCTCGCTGCAGGAATCACTATACTACTAACAGATCGAAACCTAAACACCACATTCTTTGACCCCGCTGGTGGAGGAGATCCCGTTCTATATCAACATCTTTTCTGATTTTTTGGCCACCCAGAAGTTTACATCCTTATCTTACCGGGATTTGGAATCATTTCACACGTAGTAACATACTATGCAGGCAAAAAGGAACCATTTGGCTACATAGGAATAGTATGAGCTATGCTTTCAATCGGATTCCTAGGCTTTATTGTATGAGCCCATCACATATTTACAGTTGGGATAGACGTAGACACCCGAGCATACTTCACATCTGCAACCATGATTATCGCCATTCCAACAGGTATTAAAGTCTTCAGCTGGTTGGCTACGCTACACGGGGGAACAATCAAGTGAGACCCCCCAATATTATGGGCCCTAGGTTTTATCTTCCTATTCACTATCGGAGGCCTAACAGGAATTGTCCTAGCAAACTCTTCACTAGACATCGCCCTACACGACACATATTATGTAGTTGCTCATTTTCACTATGTCCTCTCAATAGGAGCTGTCTTTGCAATCCTAGCGGGATTCACCCACTGATTTCCTCTATTTACAGGATATACCCTACACCCCACATGAGCTAAAGCCCACTTCGGAGTCATATTCACAGGCGTAAACCTAACTTTCTTCCCACAACATTTCCTAGGTCTAGCTGGTATACCACGACGATACTCTGACTACCCAGACGCTTATACGCTATGAAACACCATATCCTCTATCGGCTCATTAATCTCAATAACCGCCGTAATCATACTAATATTTATTATCTGAGAAGCCTTCGCATCAAAGCGAAAAATCCTACAACCAGAACTAACCGCCACTAACATTGAATGAATCCACGGTTGCCCACCTCCATACCACACCTTCGAAGAACCAGCCTTTGTCCAAGTACAAGAAAGG--------------------------------------------ACATGCAAGTATCTGCGTTCCAGTGTAAATGCCCCTAACCT-CTTACTAAGATGCTG--GGAGCAGGCATCAGGCACACCCATGACT-----GTAGCCCAAGACGCCTTGCCTAGCCACACCCCCACGGGTACTCAGCAGTAATTAACCTTAAGCAATAAGTGAAAACTTGACTTAGTTATAGTAACATCT-AGGGCCGGTAAATCTTGTGCCAGCCACCGCGGTCATACAAGAGGCCCAAATTAACTGTA-ATCCGGCGTAAAGAGTGGTACCATGTTATCACA-CCAACTAAGATCAAAATGCAGCTAAGCTGTCATAAGCTCAAGATGCACCTAAACCCACCCTTAAGACGATCTTAGCGTTTAC-GATTAATTAACCTCCACGAAAGCTAAGGCACAAACTGGGATTAGATACCCCACTATGCTTAGCCCTAAATCTTGATACTTATC-TTACTAAAGTATCCGCCTGAGAACTACGAGCACAAACGCTTAAAACTCTAAGGACTTGGCGGTGCTCCAAACCCACCTAGAGGAGCCTGTTCTATAATCGATAACCCACGATAAACCCAACCGCCTTTTGCT-AGAGCAGCCTACATACCGCCGTCGCCAGCTCACCT-TCCCTGAGAGTACAACAGTGAGCACAATAGCTCTCAA--CATCGCTAACAAGACAGGTCAAGGTATAGCCTATAGGGCGGAAGAAATGGGCTACATTTTCTAAAATAGAAAACTT-TACGAAAAGGGGC-ATGAAACT-ACCCCTAGAAGGCGGATTTAGCAGTAAAGCGGGATAATAAAT-GCCCTCTTTAAGCTGGCCCTGGAGCACGTACATACCGCCCGTCACCCTCCTCATAAGCTATAATCCCCCAATAA-CTAATAC----ATCTACCAGC--CAAAGACGAGGTAAGTCGTAACAA--------------------------------------------------------------------------------------------------GGTAAGTGTACCGGAAGGTGCACTTAGCACATCA-??AGCCTAACTCTAGCCCAACCACACTAAATCAAATAA------TTAAAAATTCACTTCATTACCAAACTAAAACATTCTCT--CAACTTAGTATAGGTGATAGAAAAGG--TATTCTGGTGCGATAGAGATTTGTACCGTAAGGGAAAGATGAAATAACAATGAAAA-CCTAAGCAATAAACAGCAAAGATAAAATCTTGTACCTCTTGCATCATGATTTAGTAAGAACAACCAAGCAAAATGAATTTAAGTTTGTCACCCCGAAACCCAAGCGAGCTACTCACAAACAGCTACCCATGAGCGAACCCGTCTCTGTTGCAAAAGAGTGGGATGATTTGTTAGTAGAGGTGAAAAGCCAACCGAGCTGGGTGATAGCTGGTTGCCTGTGAAATGAATCTAAGTTCCCCCCTGAC----------CACCCTCCACGGACATTT---AATCTAACCCCCATGTAGCAGATCAGGAGTAATTTAAAGGGGGTACAGCCCCTTT-AAAAAAGAAAACAATCTCCCCTAGCGGATAA-TTACTTGTTAACGTACCCAAT----AACTGTGGGCCTTTAAGCAGCCACCAACAAAGAATGCGTCAAAGCTCTACCATCAAAAA---TCCAGAGACAAAATGACTCCCTTA-CCCTTAACAGGCTAATCTATTACAATAGAAGAATCAATGCTAAAATGAGTAACTAGGGGT------CTCCCCCTCTCAG-GCGCGAGCTTACAT--CCGCACATTATTAACAG----ATAACTAATACAGCAACTTC--AACAAGACTAAATATTAA-TTCACCCTGTTAACCCAACTCAGGAGCGCCTA-TTAGAAAGATTAAAATCTGTAAAAGGAACTAGGCAAACCCAAGGCCCGACTGTTTACCAAAAACATAGCCTTCAGCCAACCAAGTATTGAAGGTGATGCCTGCCCAGTGACACC--TGTTTAACGGCCGCGGTATCCTAACCGTGCGAAGGTAGCGCAATCAATTGTCTCATAAATCGAGACTTGTATGAATGGCTAAACGAGGTCTTAACTGTCTCTTACAGATAATCAGTGAAATTGATCTTCCCGTGCAAAAGCAGGAATGAACACATAAGACGAGAAGACCCTGTGGAACTTAAGAATCAGCGACCACCACATATG--GA-TCAAAACCTATTAGGCCTA----CTACCACCAAAACATTGGCCCGCATTTTTCGGTTGGGGCGACCTTGGAGAAAAACAAACCCTCCAAAGATAAGACCACA-TCTCTTAACTGAGAGTAACCTCTCAACGTACTAATAGTAACCAGACCCAATACAA--TTGACCAATGGACCAAGCTACCCCAGGGATAACAGCGCAATCCCCTCCAAGAGCCCATATCGACGAAGGGGTTT-ACGACCTCGATGTTGGATCAGGACATCCTAGTGGTGCAGCCGCTACT-AAGGGTTCGTTTGTTCAACGATTAATAGTCCTACGTGATCTGAGTTCAGACCGGAGCAATCCAGGTCGGTTTCTATCTATGACGAACTTTTCCTAGTACGAAAGGACCGGAAAAGTGGGGCCAATGCTACAAGTACGCCCTCC-TCCCAAGTAATGAACCAAACTAAATTACCAAAAG-AGCATCA-----ACCAGTATC---CATCCTAGAAAAGGACCG-
Pterodroma_brevirostris         3????????????????11??000000??????????????????????????????????0???????0?????200001012100110112002002110000-11020000000--000014011100?110102100100001210210000-2000-?1000000000000031-030-0000-00-110000100100111020-2010200000?01001100003001????????????????????????????????????????????????????????????????????????????????????????????????????????????????????????????????????????????????????????????????????????????????????????????????????????????????????????????????????????????????????????????????????????????????????????????????????????????????????????????????????????????????????????????????????????????????????????????????????????????????????????????????????????????????????????????????????????????????????????????????????????????????????????????????????????????????????????????????????????????????????????????????????????????????????????????????????????????????????????????????????????????????????????????????????????????????????????????????????????????????????????????????????????????????????????????????????????????????????????????????????????????????????????????????????????????????????????????????????????????????????????????????????????????????????????????????????????????????????????????????????????????????????????????????????????????????????????????????????????????????????????????????????????????????????????????????????????????????????????????????????????????????????????????????????????????????????????????????????????????????????????????????????????????????????????????????????????????????????????????????????????????????????????????????????????????????????????????????????????????????????????????????????????????????????????????????????????????????????????????????????????????????????????????????????????????????????????????????????????????????????????????????????????????????????????????????????????????????????????????????????????????????????????????????????????????????????????????????????????????????????????????????????????????????????????????????????????????????????????????????????????????????????????????????????????????????????????????????????????????????????????????????????????????????????????????????????????????????????????????????????????????????????????????????????????????????????????????????????????????????????????????????????????????????????????????????????????????????????????????????????????????????????????????????????????????????????????????????????????????????????????????????????????????????????????????????????????????????????????????????????????????????????????????????????????????????????????????????????????????????????????????????????????????????????????????????????????????????????????????????????????????????????????????????????????????????????????????????????????????????????????????????????????????????????????????????????????????????????????????????????????????????????????????????????????????????????????????????????????????????????????????????????????????????????????????????????????????ATGGCCCCAAACCTCCGAAAATCCCACCCCCTATTAAAAATAATCAACAACTCCCTAATCGACCTACCTACTCCCTCAAACATCTCTGCTTGATGAAACTTTGGATCTCTCCTAGGCATCTGCCTAATAACCCAAATCCTAACCGGTCTACTACTAGCTATACATTACACTGCCGACACAACCCTAGCATTCTCATCCGTCGCCCACACATGTCGAAACGTACAACACGGCTGATTAATCCGAAACCTACATGCAAACGGAGCCTCATTCTTCTTTATCTGTATTTACTTACACATCGGACGAGGATTCTACTATGGCTCCTACCTAAACAAGGAAACCTGAAACACTGGAATTATTCTCCTACTCACCCTCATAGCAACTGCCTTCGTAGGATATGTCCTACCTTGAGGCCAAATATCATTCTGAGGAGCTACAGTCATCACCAACCTATTCTCAGCTATCCCCTATATCGGCCAAACCCTCGTAGAATGAGCCTGAGGGGGATTTTCAGTAGACAACCCCACACTAACCCGATTCTTTGCCCTACACTTCCTCCTCCCCTTTATAATCGCAGGACTTACCCTAATCCATCTTACCTTTCTCCACGAATCGGGCTCCAACAACCCCCTCGGTATTGTATCAAACTCCGACAAAATCCCATTCCACCCCTACTTCACCCTAAAAGATATCCTGGGCTTTACACTCATATTCATCCCACTAACAACCCTAGCCTTATTTTCCCCTAACCTCCTAGGAGACCCAGAAAACTTCACTCCAGCCAACCCACTAGTCACACCTCCCCACATCAAACCAGAATGATACTTCCTATTCGCATATGCCATCCTACGCTCAATCCCTAACAAACTAGGTGGCGTACTGGCCCTAGCAGCTTCAGTACTAGTTCTATTCCTGGCCCCATTCCTCCACAAAGCCAAACAACGAACAATAACCTTCCGCCCTATCTCCCAACTCTTATTCTGGATCCTAGTCGCCAATCTACTCATCCTAACATGAGTGGGAAGCCAACCAGTTGAACACCCATTCATCATCATTGGTCAACTAGCCTCCCTTACCTACTTTACTATCCTCCTAATTCTCTTCCCCCTCATCGGAGCCCTAGAAAACAAAATACTTAACTACTAAGTGACCCTCATCAACCGATGACTATTCTCAACCAATCACAAAGATATTGGTACCCTGTACCTAATTTTTGGCGCATGAGCCGGCATAGTTGGAACCGCCCTTAGCTTGCTTATCCGTGCAGAACTTGGCCAACCAGGAACCCTTCTAGGAGATGACCAAATCTACAATGTGATCGTCACTGCTCATGCTTTCGTAATAATCTTCTTTATGGTAATACCAGTCATAATTGGAGGCTTTGGAAACTGACTAGTCCCCCTCATAATCGGTGCCCCCGACATAGCATTTCCACGTATAAATAACATAAGTTTTTGACTGCTTCCCCCATCCTTCCTTCTCTTACTAGCCTCATCCACAGTAGAAGCAGGAGCAGGCACAGGGTGAACTGTATATCCTCCTCTAGCTGGCAATCTAGCTCATGCCGGAGCTTCAGTCGACCTAGCTATCTTCTCCCTCCACTTAGCAGGTGTGTCCTCTATCCTGGGGGCAATCAACTTCATTACAACAGCCATCAACATAAAACCCCCAGCTCTCTCACAATACCAAACCCCCCTATTCGTATGATCCGTACTCATCACTGCCGTTCTACTTCTACTCTCACTTCCAGTTCTCGCCGCAGGAATCACTATGCTATTAACAGACCGAAACCTAAACACTACATTCTTCGACCCGGCTGGTGGAGGAGACCCAGTCCTATATCAACACCTTTTCTGATTCTTTGGTCATCCTGAAGTTTACATCTTAATCCTGCCAGGATTTGGAATCATCTCACATGTAGTAACATACTACGCAGGCAAAAAAGAACCATTCGGCTACATGGGAATAGTATGGGCCATACTTTCGATCGGATTCCTAGGCTTCATCGTATGAGCCCACCATATATTCACAGTAGGCATAGACGTAGACACCCGAGCATACTTTACATCAGCTACTATAATTATCGCCATTCCAACAGGCATTAAAGTATTCAGCTGACTAGCCACATTACATGGAGGAACTATTAAATGAGACCCCCCAATGCTCTGAGCCCTAGGCTTTATCTTCCTATTCACTATCGGAGGCCTAACAGGAATTGTTCTGGCAAACTCTTCTCTAGACATTGCCCTACATGACACATACTATGTAGTCGCTCATTTCCACTATGTCCTTTCAATAGGAGCGGTCTTTGCAATTCTAGCAGGATTCACCCATTGATTCCCACTATTCACAGGATACACACTACACTCTACATGAGCTAAAGCCCACTTCGGAGTCATATTCACAGGCGTAAACTTGACCTTTTTCCCACAACATTTCCTAGGCCTAGCCGGCATGCCACGACGATATTCCGACTACCCAGACGCCTACACACTATGAAATACTATATCCTCTATCGGCTCACTAATCTCAATAACCGCCGTAATCATGCTAATATTCATTATCTGAGAAGCCTTCGCATCAAAACGAAAAGTCCAACAGCCAGAGCTAATTACTACTAACATTGAATGAATTCACGGATGCCCACCTCCATACCACACCTTTGAAGAACCAACCTTCGTCCAAGTACAAGAAAGGAAAGACTTAGTCCTAACCTTACCGTTAATTTTTACTAAACATATACATGCAAGTATCCGCGCTCCAGTGTAAATGCCCCTAACCT-CTTACTAAGACAACG--GGAGCTGGTATCAGGCACACCCACAGCT-----GTAGCCCAAGACGCCTTGCCTAGCCACACCCCCACGGGTACTCAGCAGTAATTAACCTTAAGCAATGAGTGAAAACTCGACTTAGTTATAGTAATACCT-AGGGTTGGTAAATCTTGTGCCAGCCACCGCGGTCACACAAGAGACCCAAATTAACCGTA-ACTCGGCGTAAAGAGTGGTATCACGCTATCACA-TCAACTAAGATCAAAATGCAACCAAGCTGTCGCAAGCTTAAGATGTACCTAAGCCCGCCCTCAAGATGATCTTAGCACCCAT-GATCAATTAAATTCCACGAAAGCTAGGACACAAACTGGGATTAGATACCCCACTATGCTTAGCCCTAAATCTTGATACTTACC-CTACTAAAGTATCCGCCTGAGAACTACGAGCACAAACGCTTAAAACTCTAAGGACTTGGCGGTGCTCCAAACCCACCTAGAGGAGCCTGTTCTATAATCGATAACCCACGATACACCCAACCACTCCTTGCC-AAAGCAGCCTACATACCGCCGTCGCCAGCTCACCT-TTCTTGAAAGTACAACAGTGAGCATAATAGCCCCCAA--CATCGCTAACAAGACAGGTCAAGGTATAGCCTATGGAGTGGAAGAAATGGGCTACATTTTCTAGAATAGAAAACCT-AACGGAAAGGGGC-ATGAAACT-TCCCCTGGAAGGCGGATTTAGCAGTAAAACGGGACAATGAAT-GCCCTCTTTAAGTTGGCCCTGGAGCACGTACATACCGCCCGTCACCCTCCTCATAAGCTATAAGTTTCTGATAA-TTAACAC----ATCTACCAGC--CAAAGATGAGGTAAGTCGTAACAA--------------------------------------------------------------------------------------------------GGTAAGCGTACCGGAAGGTGTGCTTAGCATAT---??AGCCTAATTCTAGCCCAACCACACCAAGACGAATAAAAATAACTAAAAATCCACTTCACTACTAGACTAAAACATTTTCT--CAACTTAGTATAGGTGATAGAAAAGATCCATTCTGGCGCGATAGAAATCTGTACCGTAAGGGAAAGTTGAAATAACAATGAAAG-CAAAAGCAGTAAACAGCAAAGATAAACTCTTGTACCTCTTGCATCATGATTTAGCAAGAACAACCAAGCAAAACGAATTTAAGCTTGCCACCCCGAAACCCAAGCGAGCTACTCACAAACAGCTACCCGTGAGCGAACCCGTCTCTGTTGCAAAAGAGTGGGATGATTTGTTAGTAGAGGTGAAAAGCCAACCGAGCTGGGTGATAGCTGGTTGCCTGTGAAATGAATCTAAGTTCTCCCTTGAT----------TATCCTCCACGGACACTA---ACCTTAACCCCAACGTAGTA-ATCAAGAGGTATTTAAAGGGGGTACAGCCCCTTT-AAAAAAGAACACAATCTCCCCTAGCGGATAA-CTCCTTATAA---CACACAAC-----ACTGTGGGCCTTTAAGCAGCCATCAATAAAGAATGCGTCAAAGCTCTCTCCTCAAAAAAAATCCAAACACAAAATGAATCCCTTA-ACCCCAACAGGCCAATCTATAACAATAGAAGAATCAATGCTAAAATGAGTAACTAGGGGGTCCCCCCCCCCCCTCTCAA-GCGCGAGCTTACAT--CTCCACATTATTAACAG----ATAATTAATACAACAATTTC--AACAAGATCCTATATTA--CTTACCCTGTTAACCCGACTCAGGTGCGCTTAATTAGAAAGATTTAAATCTGTAAAAGGAACTAGGCAAACCCAGGGCCCGACTGTTTACCAAAAACATAGCCTTCAGCAAACCAAGTATTGAAGGTGATGCCTGCCCAGTGACAC---TGTTTAACGGCCGCGGTATCCTAACCGTGCGAAGGTAGCGCAATCAATTGTCCCATAAATCGAGACTTGTATGAATGGCTAAACGAGGTCTTAACTGTCTCTTACAGATAATCAGTGAAATTGATCTTCCCGTGCAAAAGCAGGAATAAACACATAAGACGAGAAGACCCTGTGGAACTTAAAAATCAGCGACCATCACACATT--AAGCCATAACCTACTAGGCCTA----CCACTACCAAAACATTGGCCCGCATTTTTTGGTTGGGGCGACCTTGGAGAAAAACAAACCCTCCAAAAATAAGACTACA-CCTCTTAACTAAGAGCAACTTCTCAACGTACTAATAGTAACCAGACCCAATACAA--TTGAACAATGGACCAAGCTACCCCAGGGATAACAGCGCAATCTCCCCCAAGAGCCCATATCGACGAGGAGGTTT-ACGACCTCGATGTTGGATCAGGACATCCTAGTGGTGCAGCCGCTACT-AAGGGTTCGTTTGTTCAACGATTAACAGTCCTACGTGATCTGAGTTCAGACCGGAGCAATCCAGGTCGGTTTCTATCTATGACAAACTTTCCCCAGTACGAAAGGACAGGAAAAGTGAAGCCAATGCCACAGGTATGCCTCCC-TCCAAAGTAATGAATCAAGCTAAATTACCAAAGGAGTTCCCACTAATACTCACACCATTCGCCCTAAAAAAGGGCC--
Puffinus_gravis                 3000000000000-0001110000000----------------------------------0?????1?0?-000201001012000111112102002100000-11000{01}00000--0000150102000110102100100001210211000-2000-?0000000000000030-030-0000-00-010000100000111020-2100200000001001100001001????????????????????????????????????????????????????????????????????????????????????????????????????????????????????????????????????????????????????????????????????????????????????????????????????????????????????????????????????????????????????????????????????????????????????????????????????????????????????????????????????????????????????????????????????????????????????????????????????????????????????????????????????????????????????????????????????????????????????????????????????????????????????????????????????????????????????????????????????????????????????????????????????????????????????????????????????????????????????????????????????????????????????????????????????????????????????????????????????????????????????????????????????????????????????????????????????????????????????????????????????????????????????????????????????????????????????????????????????????????????????????????????????????????????????????????????????????????????????????????????????????????????????????????????????????????????????????????????????????????????????????????????????????????????????????????????????????????????????????????????????????????????????????????????????????????????????????????????????????????????????????????????????????????????????????????????????????????????????????????????????????????????????????????????????????????????????????????????????????????????????????????????????????????????????????????????????????????????????????????????????????????????????????????????????????????????????????????????????????????????????????????????????????????????????????????????????????????????????????????????????????????????????????????????????????????????????????????????????????????????????????????????????????????????????????????????????????????????????????????????????????????????????????????????????????????????????????????????????????????????????????????????????????????????????????????????????????????????????????????????????????????????????????????????????????????????????????????????????????????????????????????????????????????????????????????????????????????????????????????????????????????????????????????????????????????????????????????????????????????????????????????????????????????????????????????????????????????????????????????????????????????????????????????????????????????????????????????????????????????????????????????????????????????????????????????????????????????????????????????????????????????????????????????????????????????????????????????????????????????????????????????????????????????????????????????????????????????????????????????????????????????????????????????????????????????????????????????????????????????????????????????????????????????????????????????????????????????ATGGCCCCAAACATTCGAAAGTCCCACCCCCTGCTAAAAATAGTCAACAACTCCCTAATTGATCTACCTGCCCCCTCAAACATCTCTGCCTGATGAAACTTTGGATCTCTCCTAGGCATCTGCCTACTAACCCAAATCTTAACCGGCCTATTACTAGCCATACACTACACTGCCGACACAACCCTAGCCTTTTCATCCGTTGCCCACATATGCCGAAATGTACAATATGGTTGACTAATCCGGAACCTACATGCAAACGGAGCCTCATTCTTTTTCATCTGTATTTATCTCCACATCGGACGAGGATTCTACTACGGCTCCTACCTATATAAAGAAACCTGAAACACAGGAGTCATTCTTCTACTTACCCTCATGGCAACTGCCTTCGTAGGATATGTCCTGCCCTGAGGCCAAATATCATTCTGAGGAGCCACAGTCATCACCAACCTATTCTCAGCTATCCCTTACATCGGCCAAACCCTCGTAGAATGAGCCTGAGGAGGATTCTCAGTGGACAACCCCACACTAACCCGATTCTTTGCCCTACATTTCCTCCTTCCCTTCATAATCGCAGGACTTACCCTAATCCATCTCACTTTCCTCCATGAATCAGGCTCAAACAATCCTCTCGGCATTGTATCAAACTGCGATAAAATCCCATTTCACCCCTACTTCACCCTAAAAGATATCCTAGGCTTTATACTTATACTCCTCCCACTAACAACCCTAGCCTTATTTTCCCCCAATCTGCTAGGAGACCCAGAAAACTTTACCCCAGCAAACCCGCTAGTTACACCCCCTCATATCAAGCCAGAATGATACTTCCTATTCGCATACGCCATCCTACGCTCAATTCCCAACAAACTAGGTGGAGTATTAGCCCTAGCTGCATCAGTACTAGTCCTATTCCTAGCCCCATTCCTTCATAAAGCCAAACAACGAGCAATAACTTTCCGCCCCCTCTCCCAACTCTTATTCTGAATCCTAGTCGCCAACCTATTCATCTTAACATGAGTAGGCAGCCAACCAGTAGAACACCCATTCATCATCATTGGCCAACTAGCCTCCATTACCTACTTCACTATTCTCCTAATCCTTTTCCCCATTACTGGAGCCCTAGAAAATAAAATACTTAACTACTAA---------------------------------------------------ACCCTATACCTAATTTTTGGCGCATGAGCCGGTATAGTCGGAACCGCCCTCAGCCTACTTATCCGTGCAGAACTTGGTCAACCGGGGACACTCCTGGGAGATGACCAAATCTACAATGTAATCGTTACCGCCCATGCTTTCGTAATAATCTTCTTCATAGTAATACCCGTCATAATTGGAGGATTCGGAAACTGATTAGTTCCCCTCATAATCGGTGCACCCGACATAGCATTCCCACGTATAAATAACATAAGCTTCTGACTACTACCCCCTTCCTTCCTCCTCCTACTAGCCTCCTCTACAGTAGAAGCAGGAGCAGGCACAGGGTGAACTGTGTACCCTCCTCTAGCTGGTAACCTTGCTCATGCCGGAGCCTCAGTCGATCTGGCCATCTTCTCCCTCCACCTAGCAGGTGTATCTTCTATCCTAGGGGCAATCAACTTCATCACAACAGCTATCAACATAAAACCCCCAGCTCTATCACAAT-----------------------------------------------------------------------------------------------------------------------------------------------------------------------------------------------------------------------------------------------------------------------------------------------------------------------------------------------------------------------------------------------------------------------------------------------------------------------------------------------------------------------------------------------------------------------------------------------------------------------------------------------------------------------------------------------------------------------------------------------------------------------------------------------------------------------------------------------------------------------------------------------------------------------------------------------------------------------------------------------------------------------------------------------------AAAGACTTAGTCCTAACCTTACTGTTAATTTTTACTAAACATATACATGCAAGTATCTGCGCCCCAGTGTAAATGCCCCTGACTTTCTTACCAAGATGACG--GGAGCAGGCATCAGGCACACCCATAGCT-----GTAGCCCAAGACGCCTAGCCCAGCCACACCCCCACGGGTACTCAGCAGTAATTAACCTTAAGCAATAAGTGAAAACTTGACTTAGTTATAGTAGCACCT-AGGGTTGGTAAATCTTGTGCCAGCCACCGCGGTCACACAAGAGACCCAAATTAACTGTA-ACCCGGCGTAAAGAGTGGAACCATACTATCATC-CCAACTAAGATCAAAATGCAACTAAGCTGTCATAAGCTCAAGGTGCACCTAAACCCACCTTCAAGATGATCTTAGCATCCAC-GATCGATTA-CCTCCACGAAAGCTAAGGTACAAACTGGGATTAGATACCCCACTATGCTTAGCCCTAAATCTTGATACTTACC-CTACCGAAGTATCCGCCTGAGAACTACGAGCACAAACGCTTAAAACTCTAAGGACTTGGCGGTGCTCCAAACCCACCTAGAGGAGCCTGTTCTATAATCGATAACCCACGATAAACCCAACCGCTCTTTGCC-AAAGCAGCCTACATACCGCCGTCGCCAGCTCACCT-TCCCTGAAAGAACAA--GTGAGCACAATAGCCCACAG--TACCGCTAACAAGACAGGTCAAGGTATAGCCCATAGAGCGGAAGAAATGGGCTACATTTTCTAGAATAGAAAATT--TACGAAAAGGGGC-ATGAAACT-ACCCCTAGAAGGCGGATTTAGCAGTAAAGAGGGATAATAAAG-GCCCTCTTTAAGCTGGCCCTGGAGCACGTACATACCGCCCGTCACCCTCCTCATAAGCTACAAGCCTCTAATAA-CTAATAC----ACCCACCAGC--CAAAGATGAGGTAAGTCGTAACAA--------------------------------------------------------------------------------------------------GGTAAGTGTACCGGAAGGTGCACTTAGCATATCA-??--CCTAACTTTAGCCCAACCACACTAAATCGAATAAA-----TCAAAAATTCACTTTATTATCAAACTAAAACATTCTCT--CAACTTAGTATAGGCGATAGAAAAGA--CATCCTGGCGCGATAGAGATCTGTACCGTAAGGGAAAGATGAAATAATAATGAAAC-CCTAAGCGATAAACAGCAAAGATAAGCCCTTGTACCTCTTGCATCATGATTTAGTAAGAACAATCAAGCAAAATGAATTTAAGTTTGTCATCCCGAAACCCAAGCGAGCTACTCACAAACAGCTAACCATGAGCGAACCCGTCTCTGTTGCAAAAGAGTGGGATGATTTGTTAGTAGAGGTGAAAAGCCAACCGAGCTGGGTGATAGCTGGTTACCTGTGAAATGAATCTAAGTTCTCCCTTGAC----------TGCTCTCTACGGACATTT---AACCTAACCCCCATGTAGCAAATCAAGAGTGATTTAAAGGGGGTACAGCCCCTTT-AAAAAAGAACACAATCTCTTCTAGCGGATAA-TTCCCTATGA---CACCCAAC----AACTGTGGGCCTTTAAGCAGCCATCAACAAAGAGTGCGTCAAAGCTCTACCATCAAAAA---TCCAAAGACAGAATGAATCCCTTA-GCCCTAACAGGTTAATCTATAATAATAGAAGAATTAATGCTAAAATGAGTAACTAGGGGA--------CTCCCTCTTAA-GCGCAACGTTACAT--ACCCATATTATTAACAG---ACAAGTCAATACAACAACTCC--AACAAGACTAAATATTA--CTTACCCTGTTAACCCAACCTAGGAACGCCCA-TTAGAAAGATTAAAATCTGTAAAAGGAATTAGGCAAACTCAAGGCCCGACTGTTTACCAAAAACATAGCCTTCAGCTAACCAAGTATTGAAGGTGATGCCTGCCCAGTGACATC-ATGTTTAACGGCCGCGGTATCCTAACCGTGCGAAGGTAGCGCAATCAATTGTCCCATAAATCGAGACTTGTATGAATGGCTAAACGAGGTCTTAACTGTCTCTTACAGATAATCAGTGAAATTGATCTTCCTGTGCAAAAGCAGGAATAAACACATAAGACGAGAAGACCCTGTGGAACTTAAAAATCAACGACCACTATGTATG--AA-CCAAAACCTACTAGGCCCA----TTACCATCAAAACAT-GGCCCGCATTTTTCGGTTGGGGCGACCTTGGAGAAAAACAAATCCTCCAAAAATAAGACCATA-CCTCTTAACCAAGAGCAACACCTCAACGTACTAATAGTAACCAGACCCAATACAA--TTTATCAATGGACCAAGCTACCCCAGGGATAACAGCGCAATCTCCTCCAAGAGCCCATATCGACGAGGAGGTTT-ACGACCTCGATGTTGGATCAGGACATCCTAGTGGTGCAGCCGCTACT-AAGGGTTCGTTTGTTCAACGATTAATAGTCCTACGTGATCTGAGTTCAGACCGGAGCAATCCAGGTCGGTTTCTACCTATGACAGACTTTCCCTAGTACGAAAGGACCGGAAAAGTAGGGCCAATACTACA-GCATGCCCTCC-GCCTAAGCAATGAACTAAACTAAATTACCAAAGGCAGCACCA-----ACCCATGACA--CATCCTAGAAAAGGACCGC
Thalassarche_melanophrys        3000000020221-0001100000000----------------------------------0000300102-000211110012001000002120002110010-11110000000--0000?40101000110100-001000?121021?000-2000-?0000000000000030-?30-0?00-?0-010000100121011020-1100??00000010011?000100???????????????????------------------------------------------------------------------------------------------------------------------------------------------------------------------------------------------------------------------------------------------------------------------------------------------------------------------------------------------------------------------------------------------------------------------------------------------------------------------------------------------------------------------------------------------------------------------------------------------------------------------------------------------------------------------------------------------------------------------------------------------------------------------------------------------------------------------------------------------------------------------------------------------------------------------------------------------------------------------------------------------------------------------------------------------------------------------------------------------------------------------------------------------------------------------------------------------------------------------------------------------------------------------------------------------------------------------------------------------------------------------------------------------------------------------------------------------------------------------------------------------------------------------------------------------------------------------------------------------------------------------------------------------------------------------------------------------------------------------------------------------------------------------------------------------------------------------------------------------------------------------------------------------------------------------------------------------------------------------------------------------------------------------------------------------------------------------------------------------------------------------------------------------------------------------------------------------------------------------------------------------------------------------------------------------------------------------------------------------------------------------------------------------------------------------------------------------------------------------------------------------------------------------------------------------------------------------------------------------------------------------------------------------------------------------------------------------------------------------------------------------------------------------------------------------ATGGCCCCCAACCTCCGAAAATCTCACCCTCTACTAAAAATAATCAATAACTCCCTAATCGACCTACCCACTCCCTCAAACATCTCTGCTTGATGGAACTTCGGATCCCTCCTAGGCATCTGCCTAATAACACAAATCCTAACCGGTCTACTACTAGCCATACACTACACAGCAGATACAACTCTAGCCTTCTCATCCATTGCCCATACATGCCGAAACGTACAGTACGGTTGATTAATCCGAAACCTTCACGCAAACGGAGCATCATTCTTCTTCATCTGTATCTACCTTCACATCGGCCGTGGATTCTACTACGGCTCCTACTTGAACAAAGAAACCTGAAACACAGGAATCCTACTCCTACTCACTCTCATAGCAACTGCCTTCGTAGGGTACGTCCTACCATGAGGACAAATATCATTCTGAGGAGCCACAGTCATTACCAACCTATTCTCAGCTATCCCATATATCGGCCAGACCCTCGTAGAATGAGCTTGAGGAGGATTTTCAGTAGATAACCCCACCTTAACTCGATTCTTCGCCCTACACTTCCTCCTTCCATTCATAATCGCAGGCCTTACCCTCATCCACCTCACCTTCCTTCATGAATCAGGGTCCAACAATCCCCTAGGAATCCTATCAAACTGCGACAAAATTCCCTTCCACCCCTACTTTACCCTAAAAGATATCCTAGGGTTCACACTCATATTCCTACCACTAACAGCCCTAGCCCTATTCTCACCCACCCTGCTAGGCGACCCAGAAAACTTCACTCCAGCAAACCCATTAGTCACCCCTCCCCACATCAAACCAGAATGATATTTCCTATTTGCATACGCCATCCTACGCTCAATCCCCAACAAACTAGGTGGCGTACTGGCCCTGGCTGCATCCGTCCTAGTCCTGTTCCTAAGCCCCCTTCTCCACAAATCCAAACAACGTACACTAACTTTCCGCCCACTTTCCCAACTCCTATTTTGACTCCTAGTCACTAACCTATTCATTCTGACATGAATCGGCAGCCAACCAGTAGAACACCCATTCATTATCATTGGCCAACTAGCCTCTATCACCTACTTCACCATCCTCCTTATCCTCTTCCCCACCATCGCAGCCCTAGAAAACAAGATACTTAACTACTAAGTGACCTTCATTAACCGATGACTGTTTTCAACCAACCATAAAGATATCGGCACACTATACTTAATTTTTGGTGCATGAGCCGGCATAGTCGGAACCGCACTCAGCTTACTTATCCGTGCAGAACTTGGTCAGCCAGGAACCCTCCTGGGAGACGACCAAATCTACAATGTAATCGTCACCGCTCATGCCTTCGTAATAATCTTCTTTATAGTAATACCAATCATGATTGGAGGATTTGGAAACTGACTAGTACCACTTATAATTGGTGCACCTGACATAGCATTTCCACGTATAAATAATATAAGCTTTTGATTACTACCCCCATCCTTCCTCCTCCTACTAGCATCCTCCACAGTAGAAGCAGGAGCAGGTACAGGATGAACTGTGTACCCGCCTCTAGCTGGCAACCTTGCCCACGCAGGGGCTTCAGTAGACCTGGCTATCTTCTCCCTCCACCTAGCAGGTGTTTCATCAATCCTAGGAGCAATTAACTTCATCACAACTGCCATCAATATAAAACCCCCAGCCCTCTCACAATACCAAACCCCCCTATTCGTATGATCCGTACTCATTACTGCCGTCTTACTCTTACTTTCACTACCAGTCCTTGCCGCCGGTATTACCATACTACTAACAGATCGAAACCTAAATACTACATTCTTCGACCCAGCTGGAGGAGGGGACCCAGTCCTATATCAACATCTTTTCTGATTCTTTGGTCACCCAGAAGTCTACATTTTAATTTTACCTGGCTTTGGAATCATCTCGCATGTAGTAACATACTACGCAGGTAAAAAAGAACCGTTCGGCTACATAGGAATAGTATGAGCCATACTCTCCATTGGATTCCTAGGCTTCATCGTATGGGCCCACCATATATTTACAGTAGGAATAGACGTAGACACTCGAGCATACTTCACATCTGCCACTATAATCATTGCCATTCCCACTGGAATCAAAGTCTTCAGCTGGTTAGCCACCCTACACGGAGGAGCCATTAAATGAGATCCACCCATACTATGGGCCCTAGGGTTTATCTTCCTCTTCACCATCGGAGGACTTACAGGTATCGTCCTGGCAAATTCCTCACTAGATATTGCCCTTCATGACACATACTATGTAGTTGCTCACTTCCACTATGTCCTCTCAATAGGGGCTGTCTTCGCTATCCTAGCAGGATTCACCCACTGATTCCCGCTATTCACAGGGTACACCCTACACCCTACATGAGCTAAAGCCCACTTCGGAGTTATATTTACAGGCGTAAACCTAACCTTCTTCCCACAACACTTCCTAGGCTTAGCCGGTATACCACGACGATACTCCGATTACCCAGATGCTTACACCCTATGAAACACCATATCCTCCATCGGCTCACTAATCTCAATAACCGCCGTAATTATACTAATATTCATTATCTGAGAAGCCTTTGTATCAAAACGAAAAGTCCTACAACCAGAACTAATCTCCACTAACATTGAATGAATCCACGGCTGCCCACCCCCATATCACACCTTCGAAGAGCCAGCCTTCGTTCAAGTACAAGAAAGGAAAGACTTAGTCCTAACCTTACCGTTAACTCTTGCTAGACATATACATGCAAGTATCCGCGCCCCAGTGTAAATGCCCTTGA--TTTTCTTACCAAGATGAGAGGAGCGGGCATCAGGCACACACCTA-AA----CGTAGCCCAAGACGCCTTGCTTAGCCACACCCCCATGGGTACTCAGCAGTAATTAACCTTAAGCAATAAGCGAAAGCTTGACTTAGTTATAGCAATACCTTAGGGTTGGTAAATCTTGTGCCAGCCACCGCGGTCACACAAGAGACCCAAGTTAACCGTG-ATACGGCGTAAAGAGTGGTATCATGCTATCAAA-CCAGCTAAGATCAAAATACAGCTGAGCTGTCATAAGCATAAGATGTACGTAAGATCACCCTCAAAACGATCTTAGCACCTAC-GATCAATTAGCCGCCACGAAAGCTAGGGCACAAACTGGGATTAGATACCCCACTATGCCTAGCCCTAAATCTTGATACTTACC-CCACCAAAGTATCCGCCCGAGAACTACGAGCGCAAACGCTTAAAACTCTAAGGACTTGGCGGTGTCCCAAATCCACCTAGAGGAGCCTGTTCTATAATCGATAACCCACGATACACCCAACCGTTCCTTGCC-AAAACAGCCTACATACCGCCGTCGCCAGCCCACCT-CCCCTGAGAGCTCAACAGTGGACACAATAGCCTAC-----CCCGCTAGCAAGACAGGTCAAGGTATAGCCCATGGAGCGGAAGAAATGGGCTACATTTTCTAAAATAGAAAACTTCTACGGAAGGGGGT-ATGAAAC-AACCCCTAGAAGGCGGATTTAGCAGTAAAGCGGGATAATATAA-GCCTCCTTTAAACCGGCCCTGGGACACGTACATACCGCCCGTCACCCTCCTCACAAGCTACAAGTCTCTAATAA-CTAATAC----ACTCATTAGC--CAAAGATGAGGTAAGTCGTAACAACACGTACATACCGCCCGTCACCCTCCTCACAAGCTACAAGTCTCTAATAA-CTAATACAC----TCATTAGC--CAAAGATGAGGTAAGTCGTAACAAGGTAAGTGTACCGGAAGGTGCGCTTAGCATAC?????AGCCAACATCTAGCCCAACCACACTAAATAAAGAACTA----TTAAGAACCCACTTCACTGCTAAACTAAAACATTTTCT--AAACTTAGTATAGGTGATAGAAAAGT--ATACTTGGCGCAATAGAAGTTTGTACCGTAAGGGAAAGATGAAATAATAATGAAAC-CCCAAGCGATAAATAGCAAAGATAAACCCTTGTACCTCTTGCATCATGATTTAGCGAGAACAACCAAGCAAAACGAATTTAAGCTTGCCACCCCGAAACCCAAGCGAGCTACTTGCAAGCAGCTACCAATGAGCGAACCCGTCTCTGTTGCAAAAGAGTGGGATGACTTGCTAGTAGAGGTGAAAAGCCAATCGAGCTGGGTGATAGCTGGTTGCCTGTGAAACGAATCTAAGTTCGCCCTTAAT----------TTTCCTCCATGG-CATTT---AACC-AACCACTTTGTAGCAAATTAAGAGTAATTTAAAGGAGGTACAGCTCCTTT-AAGAAAGAATACAACCTTCCCTAGCGGATAA-CTGCTCAATTATA-CCCCCCCCCCAAACTGTGGGCCCTTAAGCAGCCACCAACAAAGAGTGCGTCAAAGCTCTACACCTAAAAA---TCTTAGAACAGTATGACTCCCTTA-TCACCAACAGGCCAACCTATGATAATAGGAGGATCAATGCTAAAATGAGTAACTAGGGAA-------CCTCCCTCTCAA-GCGCAGGCTTACAT--CCACACATTATTAACAGAC?TACAGCTAATACTACAACCATCAAACAAGATTAAATATTA--CTCACCCTGTTAACCCAACTCAGGAGCGCCCA-CTAGAAAGATTAGAATCTGTAAAAGGAACTAGGCAAGCCTAAGGCCCGACTGTTTACCAAAAACATAGCCTTCAGCCGGCCAAGTATTGAAGGTGATGCCTGCCCAGTGACACA-ACGTTTAACGGCCGCGGTATCCTAACCGTGCGAAGGTAGCGCAATCAATTGTCCCATAAATCGAGACTTGTATGAATGGCTAAACGAGGTCTTAACTGTCTCTTACAGATAATCAGTGAAATTGATCTTCTTGTGCAAAAGCGAGAATACCCACATAAGACGAGAAGACCCTGTGGAACTTAAAAATCAGCGACCACTACCTATG--AATGACAGACCTACTAGGCTT-CA--CCACCCTTAAAACGCTGGCCCGCATTTTTCGGTTGGGGCGACCTTGGAGAAAGACAGATCCTCCAAAAATAAGACCATACTTTCTTAACTGAGAGAGGCCACTCAACGTACTAATAGTGACCAGACCCAATACAA--TTGACCAATGGACCAAGCTACCCCAGGGATAACAGCGCAATCTCCTCCAAGAGCCCATATCGACGAGGAGGTTT-ACGACCTCGATGTTGGATCAGGACATCCTAGTGGTGCAGCCGCTACT-AAGGGTTCGTTTGTTCAACGATTAACAGTCCTACGTGATCTGAGTTCAGACCGGAGCAATCCAGGTCGGTTTCTATCTATGACGAACTTTCCCCAGTACGAAAGGACCGGAAAAGTAGGGCCAATACCTCAAGCACGCCCTCCCTCCTAAACAATGAACCCAACTAAATTATCAAAGGAGCACCCA--------AACACCACTAATCCTAGAAAAGGACT--
Aptenodytes_forsteri            0002010000000100100?011111100????00000010011100010100000000001000000110?2110000001{01}2000011111020120012{01}011110110000110211120411111110010111013121011011001120111200212121201000310201220102301111011110110000101110001110300102?011{01}112122000110110110110011?1GACTTAATGGGCAATAGGCAAGCACTTGAAAAAGATGCCAACGACATGAAAACACAAGACAATAAAGCTCATCAGAACAATCTGAAGCAACTTTGCCGCATCTGTGGAGTTTCATTTAAAACTGATTGTTACAAGAGAACTCATCCAGTGCATGGGCCAGTGGATGATGAAACTCTGTGGCTTCTGAGAAAGAAAGAGAAAAAAGCAACGTCTTGGCCAGATCTTATTGCTAAGGTTTTTAAGATTGATGTGCGAGGGGACGTTGATACTATCCATCCCACTCGATTTTGTCACAACTGCTGGAGTATTATCCATAGAAAATTCAGTAATACTCCATGTGAAGTATATTTTCCTAGGAACAGCACGATGGATTGGCAACCCCACTCCCCAAACTGTGATGTGTGCCACACTACCAGTCAGGGAGTCAAGAGAAAAAGCCATCCACCCAGTGTACAACATGGCAAACGTGTGAAGACCATTGCAGAACATGCTCGAATAAACAGACGTGTAAAGAACCAAGCACAAATAAACAACAAAAATTTAATGAAAGAGATTGTCAATTGCAAGAATGTACATCTCAGCACCAAGCTGCTTGCAGTTGATTATCCAGCAGATTTCATTAAATCCATCTCTTGCCAGATCTGTGAGCATATTTTGGTAGATCCAGTGGAAACAACATGTAGACACTTGTTTTGCAGAACTTGCATCCTTAAATGTATCAAGGTTATGGGCAGCTATTGCCCCTCCTGCTGGTATCCTTGCTTCCCTACTGATCTGGTAACCCCAGTGAAATCCTTCCTGAACATCCTTGATAGCCTTGGTATAAGATGCCCTGTAAAGGAATGCGATGAAGAGATCTTGCATGGAAAATATGGCCAACACCTCTCCAGCCACAAGGAGATGAAAGATAGAGAGCTCTACAGCCACATAAATAAAGGTGGCCGACCGAGGCAGCATCTCCTGTCTTTGACCAGGAGAGCTCAGAAACATCGTCTGAGAGAACTGAAACGTCAAGTCAAGGCTTTCGCTGAGAAAGAAGAGGGTGGCGATATAAAGGCTGTATGCATGACTTTGTTCCTGCTAGCTTTAAGAGCAAAAAATGAACACAGACAAGCAGATGAATTGGAGGCTATAATGCAAGGGAGGGGATCTGGACTTCACCCTGCTGTCTGCCTGGCAATCCGAGTCAACACGTTTCTCAGCTGTAGCCAATATCATAAAATGTATAGAACGGTAAAAGCTGTCACTGGGAGGCAGATCTTCCAGCCTTTGCATGCTCTTCGCACTGCTGAGAAAGCCCTCCTACCAGGTTATCATCCATTTGAGTGGAAACCTCCCTTGAAAAATGTATCCACTAACACAGAAGTGGGAATTATAGATGGACTATCAGGATTGCCACTTTCAATTGATGACTACCCAGTAGACACAATTGCAAAGAGATTTCGATATGATGCAGCCTTGGTTTGTGCCTTAAAGGACATGGAGGAGGAGATCTTGGAAGGCATGAAAGCAAAAAACCTGGATGACTATTTAAATGGTCCCTTCACTGTGGTAGTAAAAGAATCCTGTGATGGAATGGGAGATGTCAGTGAGAAGCATGGAAGTGGGCCTGCTGTCCCAGAGAAGGCTGTTCGCTTTTCTTTCACAGTCATGAACATTGCTATAGCATATGGGAATGAAAGCAAGAGGATCTTTGAAGAAGTAAAGCCCAATTCAGAGTTGTGTTGCAAGCCTTTGTGCCTTATGCTGGCTGATGAATCGGATCATGAAACTCTGACAGCAATCCTGAGCCCCCTCATAGCAGAAAGAGAGGCTATGAAAAACAGTGAACTGCTACTTGAAATGGGAGGCATCCTGAGAACATTCAAATTCATCTTTAGGGGTACAGGATATGATGAGAAACTTGTGCGGGAAGTGGAAGGGCTGGAGGCCTCAGGTTCCACTTATATTTGTACCCTGTGTGACGCAACCCGCCTGGAGGCGTCCCAGAATTTGGTCTTCCACTCCATAACCAGAAGCCATGCTGAAAATCTGGAGCGATATGAAATATGGAGGTCCAACCCATATCACGAATCTGTTGATGAGCTCCGTGACAGAGTGAAGGGTGTTTCAGCCAAACCTTTTATTGAGACCGTTCCCTCCATAGATGCGCTGCACTGCGACATTGGCAACGCAACAGAATTCTACAGGATTTTCCAGATGGAGATCGGTGAAGTTTACAAGAATCCTGATGTGTCTAAAGAGGAGAGGAAGAGGTGGCAGTTGACTCTTGACAAACACCTCAGGAAGAAGATGAACTTGAAGCCTATGATGAGGATGAGTGGAAATTTTGCTAGGAAGCTCATGTCCAAAGAGACAGTAGAGGCAGTATGTGAATTAATAAAGTGTGAGGAAAGGCATGAAGCCCTAAAAGAACTAATGGATCTTTATCTGAAGATGAAGCCAGTGTGGCGATCTTCATGCCCTGCCAAGGAGTGTCCAGAATTGCTGTGCCAGTATAGCTACAATTCACAGCGTTTTGCTGAGCTCCTATCTACAAAGTTCAAGTACAGATATGAAGGCAAGATTACAAATTATTTTCACAAAACCCTTGCTCATGTTCCTGAAATCATTGAAAGAGATGGGTCAATTGGGGCCTGGGCAAGTGAAGGAAATGAGTCTGGAAACAAACTGTTTAGGAGG?????????????????????????????????????????????????????????????????????????????????????????????????????????????????????????????????ACACAAATCTTAACCGGCCTCCTACTAGCTATACACTACACTGCAGACACAACCCTGGCCTTCTCCTCAGTCGCCCACACATGCCGAAATGTACAGTACGGCTGACTAATCCGCAACCTACATGCAAACGGAGCATCATTCTTTTTCATCTGCATCTACCTCCACATCGGCCGTGGATTTTACTACGGCTCCTACCTATACAAAGAAACCTGAAACACGGGCATCATTCTCCTACTCACACTCATAGCAACCGCCTTCGTAGGCTACGTCCTGCCATGGGGACAAATATCATTCTGAGGGGCCACAGTCATTACCAACTTATTCTCAGCCATCCCCTACATCGGCCAAACCCTCGTAGAATGAGCCTGAGGTGGCTTTTCAGTAGACAACCCCACATTAACCCGATTTTTCGCACTACACTTCCTCCTCCCCTTCATAATCGCAGGCCTCACCCTCATCCATCTCACCTTCCTCCACGAATCAGGCTCAAACAACCACTGGGGCATCGTAGCTAACTCCGATAAGATCCCATTCCATCCCTACTACTCCACAAAAGACACCCTAGGATTCGCACTCATACTTCTCCCACTAACAACCCTAGCCCTATTCTCCCCCAACTTACTGGGGGACCCAGAAAACTTTACCCCAGCAAACCCACTAGTCACACCCCCACACATCAAACCAGAATGATACTTCCTATTCGCATACGCTATCCTACGCTCAATCCCCAACAAACTAGGAGGCGTCCTCGCCCTAGCAGCATCCGTACTAATCCTATTCCTAATCCCCCTCCTCCACAAATCCAAGCAACGCACAATAACCTTCCGCCCCCTCTCCCAACTCCTATTCTGAGCCCTAGTGGCCAACCTCATTATCCTAACATGAGTAGGTAGCCAACCAGTAGAACACCCCTTCATCATTATCGGCCAACTAGCCTCCCTCACTTACTTCACCACCCTCCTGATCCTCTTCCCCATTGCCGGAGCCCTAGAAAACAAGATACTCACC?????????????????????????????????????????????????????????????????????????????????????????????????????????CTCAGCCTGCTTATTCGTGCAGAACTCGGCCAGCCAGGAACCCTCCTAGGAGACGACCAAATCTACAACGTAATCGTCACCGCCCACGCCTTCGTAATAATCTTCTTCATAGTAATACCCATTATGATCGGAGGATTCGGAAACTGACTAGTCCCACTTATAATCGGCGCTCCAGACATAGCATTCCCCCGTATGAACAACATAAGCTTCTGACTGCTACCCCCCTCTTTCCTACTCCTACTAGCCTCCTCCACAGTAGAAGCAGGAGCCGGTACAGGATGAACCGTATACCCACCGCTAGCAGGCAACCTAGCCCACGCCGGCCCATCAGTAGACCTTGCCATCTTCTCCCTTCACCTAGCAGGAGTCTCCTCCATCCTAGGGGCAATCAACTTCATCACTACCGCTATCAACATAAAACCCCCGGCTCTTTCACAATACCAAACCCCCCTATTC???????????????????????????????????????????????????????????????????????????????????????????????????????????????????????????????????????????????????????????????????????????????????????????????????????????????????????????????????????????????????????????????????????????????????????????????????????????????????????????????????????????????????????????????????????????????????????????????????????????????????????????????????????????????????????????????????????????????????????????????????????????????????????????????????????????????????????????????????????????????????????????????????????????????????????????????????????????????????????????????????????????????????????????????????????????????????????????????????????????????????????????????????????????????????????????????????????????????????????????????????????????????????????????????????????????????????????????????????????????????????????????????????????????????????????????????????????????????????????????????????????????????????????????????????????????????????????????????????????????????????????????????????????????????????????????????????????????????????????????????????????????????????????????????????????????????????????????????????????????????????????????????????????????????????????????????????????????????????CACAAGAGGCCCAAATTAACAGTA?ACACGGCGTAAAGAGTGGTATCATGCTATCCTA?ACAACTAAGATCAAAATACAACTAAGCTGTCATAAGCCCAAGATGTACCTAAAGACGCCCTCAAGACGATCTTAGCACCCCCCGACTGATTAGACCCCACGAAAGCTAGGGCACAAACTGGGATTAGATACCCCACTATGCCTAGCCCTAAATCTTGATA?CTTCCACTACTAAAGTATCCGCCTGAGAACTACGAGCACAAACGCTTAAAACTCTAAGGACTTGGCGGTGCCCCAGACCCACCTAGAGGAGCCTGTTCTATAATCGATAACCCACGATGCACCCAACCGCCCCTTGCC?AGAGCAGCCTATATACCGCCGTCGCCAGCTCACCT?CGCCTGAGAGCACAACAGTGAGCATAATAGCCCTAGC???CACGCTAATAAGACAGGTCAAGGTATAGCCTATGGGGCGGAAGAAATGGGCTACATTTTCTAAAGTAGACAATTC?CACGGAAGGGGAC?ATGAAAT?CGTCCCTAGAAGGAGGATTTAGCAGTAAAGCGGGACAATAGT??GCCCCCTTTAAGCTGGCCCTGAGGCACGTACATACCGCCCGTCACCCTCCTCACAAGCTACACACGCC?TGTAA?CTAACCCC???CTTCATCAGC??TGAAGATGAGGTAAGTCGTAACAACACGTACATACCGCCCGTCACCCTCCTCACAAGCTACACACG?CCTGTAA?CTAACCCCC???TTCATCAGC??TGAAGATGAGGTAAGTCGTAACAA?????????????????????????????????????????????????????????????????????????????????????????????????????????????????????????????????????????????????????????????????????????????????????????????????????????????????????????????????????????????????????????????????????????????????????????????????????????????????????????????????????????????????????????????????????????????????????????????????????????????????????????????????GCCTGTGAAGTGAATCTAAGTTCCCTCTTAAT?????????TTTCCCCCTCCGGACACCCA??CCCTCAACCACCATGTGGTAGATCAAGAGTAATTTAAAGGGGGTACAGCCCCTTT?AAAAAAGAATACAACCTCCACTAGCGGATAA?CTGCCCAACTG???ACACTA?????AACTGTGGGCCCTCAAGCAGCCATCAACAAAGAGTGCGTCAAAGCTCTACGCCTAAAAAAA?TCCAAAAACAACAGGACTCCCTTA?TCCATAACAGGCCAACCTATGACAATAGGAGAATCAATGCTAAAATGAGTAATCAGGGA????????CTACCCTCTCGA?GCGCAAGCTTACAT??TACCCCATTATTAACAAACCCCAGACTAATACTTCCAACTC?AAACAAG?CCAAGTATTAAATCCACCCTGTTAATCCAACTCAGGTGCGCCCA?TCAGAAAGATTCAAATCTGCAAAAGGAACTAGGCAACCCCAAGGCCCGACTGTTTACCAAAAACATAGCCTTCAGCCAACCAAGTATTGAAGGTGATGCCTGCCCAGTGACACC?ATGTTCAACGGCCGCGGTATCCTAACCGTGCGAAGGTAGCGCAATCAATTGTCCCATAAATCGAGACTTGTATGAATGGCTAAACGAGGTCTTAACTGTCTCTTGCAGACAATCAATGAAATTGATCTTCCTGTGCAAAAGCAGGAATAAGCCCATAAGACGAGAAGACCCTGTGGAACTTAAAAATCAGCGACCACTACACAC???AACCCAAAACCTACCAGGCCCACA?ACCCC?AACAACACACTGGCCCGCATTTTTCGGTTGGGGCGACCTTGGAGAAAAACAGATCCTCCAAAAATAAGACTA?CACCTCTTAACCAAGAGCGACACCTCAACGTACTAACAGTAACCAGACCCAATATAA??TTGACCAATGGACCAAGCTACCCCAGGGATAACAGCGCAATCCCCTCCAAGAGCTCATATCGACGAGGGGGTTT?ACGACCTCGATGTTGGATCAGGACATCCTAATGGTGCAGCCGCTATT?AAGGGTTCGTTTGTTCAACGATTAATAGTCCTACGTGATCTGAGTTCAGACCGGAGCAAT??????????????????????????????????????????????????????????????????????????????????????????????????????????????????????????????????????????????????????????????????
Aptenodytes_patagonicus         0001010000000100100?011111100????00000010011100010100001110001110000110?211000000102000011111020120012001110011000011021112041111111001011101312111101100112011{01}20021212120100031020?2201023011110111101100001011100011103001022011{01}1121220001101101101100112?GACTTAATGGGCAATAGGCAAGCACTTGAAAAAGATGCCAACGACATGAAAACACAAGACAATAAAGCTCATCAGAACAATCTGAAGCAACTTTGCCGCATCTGTGGAGTTTCATTTAAAACTGATTGTTACAAGAGAACTCATCCAGTGCATGGGCCAGTGGATGATGAAACTCTGTGGCTTCTGAGAAAGAAAGAGAAAAAAGCAAC?TCTTGGCCAGATCTTATTGCTAAGGTTTTTAAGATTGATGTGCGAGGGGACGTTGATACTATCCATCCCACTCGATTTTGTCACAACTGCTGGAGTATTATCCATAGAAAATTCAGTAATACTCCATGTGAAGTATATTTTCCTAGGAACAGCACGATGGATTGGCAACCCCACTCCCCAAACTGTGATGTGTGCCACACTACCAGTCAGGGAGTCAAGAGAAAAAGCCATCCACCCAGTGTACAACATGGCAAACGTGTGAAGACCATTGCAGAACATGCTCGAATAAACAGACGTGTAAAGAACCAAGCACAAATAAACAACAAAAATTTAATGAAAGAGATTGTCAATTGCAAGAATGTACATCTCAGCACCAAGCTGCTTGCAGTTGATTATCCAGCAGATTTCATTAAATCCATCTCTTGCCAGATCTGTGAGCATATTTTGGTAGATCCAGTGGAAACAACATGTAGACACTTGTTTTGCAGAACTTGCATCCTTAAATGTATCAAGGTTATGGGCAGCTATTGCCCCTCCTGCTGGTATCCTTGCTTCCCTACTGATCTGGTAACCCCAGTGAAATCCTTCCTGAACATCCTTGATAGCCTGGGTATAAGATGCCCTGTAAAGGAATGTGATGAAGAGATCTTGCATGGAAAATATGGCCAACACCTCTCCAGCCACAAGGAGATGAAAGATAGAGAGCTCTACAGCCACATAAATAAAGGTGGCCGACCGAGGCAGCATCTCCTGTCTTTGACCAGGAGAGCTCAGAAACATCGTCTGAGAGAACTGAAACGTCAAGTCAAGGCTTTCGCTGAGAAAGAAGAGGGTGGTGATATAAAGGCTGTATGCATGACTTTGTTCCTGCTAGCTTTAAGAGCAAAAAATGAACACAGACAAGCAGATGAATTGGAGGCTATAATGCAAGGGAGGGGATCTGGACTTCACCCTGCTGTCTGCCTGGCAATCCGAGTCAACACGTTTCTCAGCTGTAGCCAATATCATAAAATGTATAGAACGGTAAAAGCTGTCACTGGGAGGCAGATCTTCCAGCCTTTGCATGCTCTTCGCACTGCTGAGAAAGCCCTCCTACCAGGTTATCATCCATTTGAGTGGAAACCTCCCTTGAAAAATGTATCCACTAACACAGAAGTGGGAATTATAGATGGACTATCAGGATTGCCACTTTCAATTGATGACTACCCAGTAGACACAATTGCAAAGAGATTTCGATATGATGCAGCCTTGGTTTGTGCCTTAAAGGACATGGAGGAGGAGATCTTGGAAGGCATGAAAGCAAAAAACCTGGATGACTATTTAAATGGTCCCTTCACTGTGGTAGTAAAAGAATCCTGTGATGGAATGGGAGATGTCAGTGAGAAGCATGGAAGTGGGCCTGCTGTCCCAGAGAAGGCTGTTCGCTTTTCTTTCACAGTCATGAACATTGCTATAGCATATGGGAATGAAAGCAAGAGGATCTTTGAAGAAGTAAAGCCCAATTCAGAGTTGTGTTGCAAGCCTTTGTGCCTTATGCTGGCTGATGAATCAGATCATGAAACTCTCACAGCAATCCTGAGCCCCCTCATAGCAGAAAGAGAGGCTATGAAAAACAGTGAACTGCTACTTGAAATGGGAGGCATCCTGAGAACATTCAAATTCATCTTTAGGGGTACAGGATATGATGAGAAACTTGTGCGGGAAGTGGAAGGGCTGGAGGCCTCAGGTTCCACTTATATTTGTACCCTGTGTGACGCAACCCGCCTGGAGGCGTCCCAGAATTTGGTCTTCCACTCCATAACCAGAAGCCATGCTGAAAATCTGGAGCGATATGAAATATGGAGGTCCAACCCATATCATGAATCTGTTGATGAGCTCCGTGACAGAGTGAAGGGTGTTTCAGCCAAACCTTTTATTGAGACCGTTCCCTCCATAGATGCGCTGCACTGCGACATTGGCAACGCAACAGAATTCTACAGGATTTTCCAGATGGAGATCGGTGAAGTTTACAAGAATCCTGATGTGTCTAAAGAGGAGAGGAAGAGGTGGCAGTTGACTCTTGACAAACACCTCAGGAAGAAGATGAACTTGAAGCCTATGATGAGGATGAGTGGAAATTTTGCTAGGAAGCTCATGTCCAAAGAGACAGTAGAGGCAGTATGTGAATTAATAAAGTGTGAGGAAAGGCATGAAGCCCTAAAAGAACTAATGGATCTTTATCTGAAGATGAAGCCAGTGTGGCGATCTTCATGCCCTGCCAAGGAGTGTCCAGAATTGCTGTGCCAGTATAGCTACAATTCACAGCGTTTTGCTGAGCTCCTATCTACAAAGTTCAAGTACAGATATGAAGGCAAGATTACAAATTATTTTCACAAAACCCTTGCTCATGTTCCTGAAATCATTGAAAGAGATGGGTCAATTGGGGCCTGGGCAAGTGAAGGAAATGAGTCTGGAAACAAACTGTTTAGGAGGATGGCCCCAAACCTCCGAAAATCCCATCCTCTCCTAAAAATAATTAATAACTCCCTAATCGACCTGCCCACCCCATCAAACATCTCTGCCTGATGAAACTTCGGATCTCTCCTAGGCATCTGCCTAACTACACAAATCTTAACCGGCCTCCTACTAGCTATACACTACACTGCAGACACAACCCTGGCCTTCTCCTCAGTCGCCCACACATGCCGAAATGTACAGTACGGCTGACTAATCCGCAACCTACATGCAAACGGAGCATCATTCTTTTTCATCTGCATCTACCTCCACATCGGCCGTGGATTTTACTACGGCTCCTACCTATACAAAGAAACCTGAAACACGGGCATCATTCTCCTACTCACACTCATAGCAACCGCCTTCGTAGGCTACGTCCTGCCATGGGGACAAATATCCTTCTGAGGGGCCACAGTCATTACCAACTTATTCTCAGCCATCCCCTACATCGGCCAAACCCTCGTAGAATGAGCCTGAGGTGGCTTTTCAGTAGACAACCCCACATTAACCCGATTTTTCGCACTACACTTCCTCCTCCCCTTCATAATCGCAGGCCTCACCCTCATCCATCTCACCTTCCTCCACGAATCAGGCTCAAACAACCCACTGGGCATCGTAGCTAACTCCGATAAGATCCCATTCCATCCCTACTACTCCACAAAAGACACCCTAGGATTCGCACTCATACTTCTCCCACTAACAACCCTCGCCCTATTCTCCCCCAACTTACTGGGGGACCCAGAAAACTTTACCCCAGCAAACCCACTAGTCACACCCCCACACATCAAACCAGAATGATACTTCCTATTCGCATACGCTATCCTACGCTCAATCCCCAACAAACTAGGAGGCGTCCTCGCCCTAGCAGCATCCGTACTAATCCTATTCCTAATCCCCCTCCTCCACAAATCCAAGCAACGCACAATAACCTTCCGCCCCCTCTCCCAACTCCTATTCTGAGCCCTAGTGGCCAACCTCATTATCCTAACATGAGTAGGTAGCCAACCAGTAGAACACCCCTTCATCATTATCGGCCAACTAGCCTCCCTCACTTACTTCACCACCCTCCTGATCCTCTTCCCCATTGCCGGAGCCCTAGAAAACAAGATACTCACC?????????????????????????????????????????????????????????????????????????????????????????????????????????CTCAGCCTACTTATTCGCGCAGAACTCGGCCAACCGGGGACCCTCCTGGGAGACGACCAAATCTACAACGTAATCGTCACCGCCCACGCCTTCGTAATAATCTTCTTCATAGTAATACCCATCATAATTGGAGGGTTCGGAAACTGACTAGTCCCACTTATAATCGGCGCTCCAGACATAGCATTCCCCCGCATGAACAATATAAGCTTCTGACTACTGCCCCCTTCTTTCCTACTCCTACTAGCCTCCTCCACAGTAGAAGCAGGAGCCGGCACAGGATGAACCGTATACCCGCCACTAGCAGGCAACCTAGCCCACGCCGGCCCATCAGTAGACCTTGCCATCTTCTCCCTTCACCTAGCAGGAGTCTCCTCCATCCTAGGGGCAATTAACTTCATCACCACCGCCATCAACATAAAACCCCCAGCCCTTTCACAATACCAAACCCCCCTATTC????????????????????????????????????????????????????????????????????????????????????????????????????????????????????????????????????????????????????????????????????????????????????????????????????????????????????????????????????????????????????????????????????????????????????????????????????????????????????????????????????????????????????????????????????????????????????????????????????????????????????????????????????????????????????????????????????????????????????????????????????????????????????????????????????????????????????????????????????????????????????????????????????????????????????????????????????????????????????????????????????????????????????????????????????????????????????????????????????????????????????????????????????????????????????????????????????????????????????????????????????????????????????????????????????????????????????????????????????????????????????????????????????????????????????????????????????????????????????????????????????????????????????????????????????AAAGACTTAGTCCTAACCTTACCGTTAATTCCTGCTAGACATATACATGCAAGTATCTGCGCCCCAGTGTAAATGCCCTAGAGCTCTTACTCCATAGACGAAAGGAGCGGGCATCAGGCACGCTCATTAGC????TGCAGCCCAAGACGCCTTGCTCAGCCACGCCCCCACGGGTACTCAGCAGTAATTAGTATTAAGCAATAAGTGTAAACTTGACTTAGTCATAGCAGCACCT?AGGGCTGGTAAATCTTGTGCCAGCCGCCGCGGTCACACAAGAGGCCCAAATTAACAGTA?ATACGGCGTAAAGAGTGGTATCATGCTATCCCA?ACAACTAAGATCAAAATACAACTAAGCTGTCATAAGCCCAAGATGTACCTAAAGACGCCCTCAAGACGATCTTAGCACCCCC?GACTGATTAAACTCCACGAAAGCTAGGGCACAAACTGGGATTAGATACCCCACTATGCCTAGCCCTAAATCTTGATA?CTTCCACTACTAAAGTATCCGCCTGAGAACTACGAGCACAAACGCTTAAAACTCTAAGGACTTGGCGGTGCCCCAGACCCACCTAGAGGAGCCTGTTCTATAATCGATAACCCACGATACACCCAACCGCCCCTTGCC?AGAACAGCCTATATACCGCCGTCGCCAGCTCACCT?CGCCTGAGAGCACAACAGTGAGCATAATAGCCCTAGC???CCCGCTAATAAGACAGGTCAAGGTATAGCCTATGGGGCGGAAGAAATGGGCTACATTTTCTAAAATAGACAATCC?CACGAAAAGGGGC?ATGAAAT?CGTCCCTAGAAGGAGGATTTAGCAGTAAAGCGGGACAATAAT??GCCCCCTTTAAGCCGGCCCTGAGGCACGTACATACCGCCCGTCACCCTCCTCACAAGCCACGCACACC?TGTAA?CTAACCCC???CTTCATCAGC??TGAAGATGAGGTAAGTCGTAACAACACGTACATACCGCCCGTCACCCTCCTCACAAGCCACGCACA?CCTGTAA?CTAACCCCC???TTCATCAGC??TGAAGATGAGGTAAGTCGTAACAAGGTAAGTGTACCGGAAGGTGCACTTAGCACAT???????????????????????????????????????????????????????????????????????????????????????????????????????????????????????????????????????????????????????????????????????????????????????????????????????????????????????????????????????????????????????????????????????????????????????????????????????????????????????????????????????????????????????????????????????????????????????????????TT?CCTGTGAAGTGAATCTAAGTTCCCT?TTAAT?????????TTTCCCCCTCCGGACA?CCA??CCC?CAACC?CCATGTGATAGATCAAGAGTAATTTAAAGGGGGTACA?CCCCTTT?AAAAAAGAATACAACCTCCACTAGCGGATAA?CTGCCCGACTG???ACACTA?????AACTGTAGGCCCTCAAGCAGCCATCAACAAAGAGTGCGTCAAAGCTCCACCTAAAAAAAAA?TCCAAAAACAACAGGACTCCCTTA?TCTATAACAGGCCAACCTATGACAATAGGAGAATCAATGCTAAAATGAGTAATCGGGGG????????CTACCCTCTTGA?GCGCAAGCTTACAT??TACCCCATTATTAACAAACTCTAAACTAATACTTCCAACTC?AAACAAG?CCAAGTATTAAATCCACCCTGTTAACCCAACTCAGGTGCGCCCA?TTAGAAAGATTCAAATCTGCAAAAGGAACTAGGCAACCCTAAGGCCCGACTGTTTACCAAAAACATAGCCTTCAGCCAACCAAGTATTGAAGGTGATGCCTGCCCAGTGACACC?ATGTTCAACGGCCGCGGTATCCTAACCGTGCGAAGGTAGCGCAATCAATTGTCCCATAAATCGAGACTTGTATGAATGGCTAAACGAGGTCTTACCTGTCTCTTGCAGACAATCAATGAAATTGATCTTCCTGTGCAAAAGCAGGAATAAACCCATAAGACGAGAAGACCCTGTGGAACTTAAAAATCAGCGACCACTGCACAC???AACCCAAAACCTACCAGGCCCACA?ACCTC?AACAACACACTGGCCCGCATTTTTCGGTTGGGGCGACCTTGGAGAAAAACAGATCCTCCAAAAATAAGACTA?CACCTCTTAACCAAGAGCGACACCTCAACGTACTAATAGTAACCAGACCCAATATAA??TTGACCAATGGACCAAGCTACCCCAGGGATAACAGC??A??CCCCTCCAAGA?CCCATATCG?CGAGGGGGTTT?ACGACCTCGATGTTGGATCAGGACATCCT??TG?TGCAGCCGCTATT?AAGGGTTCGTTT?TTCAACGATTAACAGTCGTACGTGATCTGAGTTCAG?CCGG????????????????????????????????????????????????????????????????????????????????????????????????????????????????????????????????????????????????????????????????????????
Pygoscelis_antarctica           1002100000000000100?211111100????010000040000001001100011101000001000020221100000101001010101020{01}200030011110{12}01001110101120401111211010111013121?110110?11202102{01}{01}21212120100031020?2201?230111101111011020010111200111031011220110112122000112100211100111??GACTTAATGGGCAATAGGCAAGCACTTGAGAAAGATGCCAATGACATGAAAACACAAGACAATAAAGCTCATCAGAACAATCTGAAGCAACTTTGCCGCATCTGTGGAGTTTCATTTAAAACTGATTGTTACAAGAGAACTCATCCAGTGCATGGGCCAGTGGATGATGAAACTCTGTGGCTTCTGAGAAAGAAAGAGAAAAAAGCAACCTCTTGGCCAGATCTTATTGCTAAGGTTTTTAAGATTGATGTGCGAGGGGACATTGATACTATCCATCCCACTCGATTTTGTCACAACTGCTGGACTATTATCCATAGAAAATTCAGTAATACTCCATGTGAAGTATATTTTCCTAGGAACAGCACGATGGATTGGCAACCCCACTCCCAAAACTGTGATGTGTGCCACACTACCAGTCAGGGAGTCAAGAGAAAAAGCCATCCAACCAGCGTACAACATGGCAAACGTGTGAAGACCATTGCAGAACATGCTCGAATAAACAGAGGTGTAAAGAACCAAGCACAGATAAACAACAAAAATTTAATGAAAGAGATTGTCAATTGCAAGAATGTACATCTCAGCACCAAGCTGCTTGCAGTTGATTACCCAGCAGATTTCATTAAATCCATTTCTTGCCAGATCTGTGAGCATATTTTGGCAGATCCAGTGGAAACAACATGCAGACACTTATTTTGCAGAACTTGCATTCTTAAATGTATCAAGGTTATGGGCAGCTATTGCCCCTCCTGTTGGTATCCTTGCTTCCCTACTGATCTGGTAACCCCAGTGAAATCCTTCCTGAACATCCTTGATAGTCTCGGTATAAGATGCCCTGTAAAGGAATGTGATGAAGAGATCTTGCATGGAAAATATGGCCAACACCTCTCCAGCCACAAGGAGATGAAAGACAGAGAGCTCTACAGCCACATAAATAAAGGTGGCCGACCAAGGCAGCATCTCCTGTCTTTGACCAGGAGAGCTCAGAAACATCGTCTGAGAGAACTGAAACGTCAAGTCAAGGCTTTTGCTGAGAAAGAAGAGGGCGGCGATATAAAGGCTGTATGCATGACTTTGTTCCTGCTAGCTTTAAGAGCAAAAAATGAACACAGACAAGCAGATGAATTGGAGGCTATAATGCAAGGGAGGGGATCTGGACTTCACCCTGCTGTCTGCCTGGCAATCCGAGTCAACACGTTTCTCAGCTGTAGCCAATATCATAAAATGTATAGAACGGTAAAAGCTGTCACTGGGAGGCAGATCTTCCAGCCTTTGCATGCTCTTCGCAGTGCTGAGAAAGCCCTCCTACCAGGTTATCATCCATTTGAGTGGAAACCTCCCTTGAAAAATGTATCCACTAACACAGAAGTGGGAATTATAGATGGACTATCAGGATTGCCACTTTCAATTGATGACTACCCAGTAGACACAATTGCAAAGAGATTTCGATATGATGCAGCCTTGGTTTGTGCCTTAAAGGACATGGAGGAGGAGATCTTGGAAGGCATGAAAGCAAAAAACCTGGATGACTATTTAAACGGTCCCTTCACTGTGGTGGTAAAAGAGTCCTGTGATGGAATGGGAGATGTCAGTGAGAAGCATGGAAGTGGGCCTGCTGTCCCAGAGAAGGCTGTTCGCTTTTCTTTCACAGTCATGAACATTGCTATAGCATATGGGAATGAAAGCAAGAGGATCTTTGAAGAAGTAAAGCCCAATTCAGAGTTGTGTTGCAAGCCTTTGTGCCTTATGCTGGCTGATGAATCGGATCATGAAACTCTGACAGCAATCCTGAGCCCCCTCATAGCAGAAAGAGAGGCTATGAAAAACAGTGAACTGCTACTTGAAATGGGAGGCATCCTGAGAACATTCAAATTCATCTTTAGGGGTACAGGATATGATGAGAAACTTGTGCGGGAAGTGGAAGGGCTGGAGGCCTCAGGTCCCACTTATATTTGTACCCTGTGTGACGCAACCCGCCTGGAGGCGTCCCAGAATTTGGTCTTCCACTCCATAACCAGAAGCCATGCTGAAAATCTGGAGCGATATGAAATATGGAGGTCCAACCCATATCATGAATCTGTTGATGAGCTCCGTGACAGAGTGAAGGGTGTTTCAGCCAAACCTTTTATTGAGACTGTTCCCTCCATAGATGCGTTGCACTGCGACATTGGCAATGCAACAGAATTCTACAGGATTTTCCAGATGGAGATCGGTGAAGTTTACAAGAATCCTGATGTGTCTAAAGAGGAGAGGAAGAGGTGGCAGTTGACTCTTGACAAACACCTCAGGAAGAAGATGAAGTTGAAGCCTATGATGAGGATGAGTGGAAATTTTGCTAGGAAGCTTATGTCCAAAGAGACAGTAGAGGCAGTATGTGAATTAATAAAGTGTGAGGAAAGGCATGAAGCCCTAAAAGAACTAATGGATCTTTATCTGAAGATGAAGCCAGTGTGGCGATCTTCATGCCCTGCCAAGGAGTGTCCAGAATTGCTGTGCCAGTATAGCTACAATTCACAGCGTTTTGCTGAGCTCCTATCTACAAAGTTCAAGTACAGATATGAAGGCAAGATTACAAATTATTTCCACAAAACCCTTGCTCATGTTCCTGAAATCATTGAAAGAGATGGGTCAATTGGGGCCTGGGCAAGTGAAGGAAATGAGTCTGGAAACAAACTGTTTAGGAGGATGGCCCCCAACCTCCGAAAATCCCACCCTCTCCTAAAAATAATCAACAACTCCCTAATTGACCTACCCACCCCATCAAACATCTCTGCCTGATGAAACTTCGGATCCCTCTTAGGCATTTGCCTAACTACACAGATCCTGACCGGCCTCCTACTAGCCATACACTACACTGCAGACACAACCCTAGCCTTCTCCTCCATCGCCCATACATGCCGAGACGTACAATACGGCTGACTAATCCGAAACATACATGCAAACGGAGCATCATTGTTGTTCATCTGCATTTACTTACATATCGGACGAGGAGTGTATGACGGCTCCTACCTCCACAAAGAAACCTGAAACACAGGAGTCATCCTCCTACTAACCCTCATAGCAACTGCTTTCGTAGGCTATGTACTACCATGAGGACAAATATCCTTCTGAGGGGCCACTGTTATCACCAACTTATTCTCAGCCATCCCCTACATTGGTCAAACCATCGTAGAGTGAGCCTGAGGCGGCTTCTCAGTAGACAACCCCACATTAACCCGATTCTTCGCACTACACTTTCTTCTCCCCTTCATAATCACAGGCCTTACTCTCATCCACCTTACCTTCCTCCACGAATCAGGTTCAAACAACCCACTAGGTATTGTAGCCAACTCCGACAAAATCCCGTTCCACCCCTACTACTCCACAAAAGACATCCTGGGGTTCACACTCATACTCCTCCCACTAACAACCCTCGCCTTATTTTCACCCAACCTGCTGGGGGACCCAGAAAACTTTACTCCAGCAAACCCACTAGTCACACCTCCCCACATCAAACCAGAATGATATTTCCTATTCGCCTACGCCATCCTACGCTCAATTCCCAATAAACTAGGAGGAGTACTAGCCCTAGCCGCCTCCGTATTAGTTCTATTCTTAAGCCCCCTTCTCCACAAATCCAAACAACGCACAATAGCCTTCCGCCCACTCTCTCAACTCCTATTCTGAACCTTAGTCGCCAATCTACTCATCCTGACATGAATCGGCAGCCAACCAGTAGAACACCCATTCATCATCATTGGTCAACTAGCCTCCACCACCTACTTTATCATCCTCCTAATCCTCTTCCCCATTACCAGTGCCCTAGAAAACAAAATACTAAAC?????????????????????????????????????????????????????????????????????????????????????????????????????????CTAAGCGTGCTCATTCGCGCAGAGCTTGGCCAACCTGGAACCCTCCTAGGAGATGACCAAATCTACAACGTAATCGTCACCGCCCACGCTTTCGTAATAATCTTCTTCATAGTAATACCCATCATGATCGGAGGATTCGGAAACTGACTAGTGCCACTTATAATCGGCGCCCCCGACATAGCATTCCCACGCATAAACAACATAAGCTTCTGACTGCTACCCCCATCCTTCCTACTCCTACTAGCCTCATCCACAGTAGAAGCAGGGGCTGGTACAGGATGAACTGTGTACCCACCACTAGCAGGTAACCTAGCCCACGCTGGTGCTTCAGTAGACCTAGCTATCTTCTCCCTCCACCTAGCAGGAGTCTCCTCCATCCTAGGGGCTATCAATTTTATCACCACTGCCATCAACATAAAACCCCCAGCCCTCTCACAATACCAAACCCCCCTATTC???????????????????????????????????????????????????????????????????????????????????????????????????????????????????????????????????????????????????????????????????????????????????????????????????????????????????????????????????????????????????????????????????????????????????????????????????????????????????????????????????????????????????????????????????????????????????????????????????????????????????????????????????????????????????????????????????????????????????????????????????????????????????????????????????????????????????????????????????????????????????????????????????????????????????????????????????????????????????????????????????????????????????????????????????????????????????????????????????????????????????????????????????????????????????????????????????????????????????????????????????????????????????????????????????????????????????????????????????????????????????????????????????????????????????????????????????????????????????????????????????????????????????????????????????????????????????????????????????????????????????????????????????????????????????????????????????????????????????????????????????????????????????????????????????????????????????????????????????????????????????????????????????????????????????????????????????????????????????CACAAGAGACCCAAATTAACTGTC?ACACGGCGTAAAGAGTGGTACCATGCTATCCTA?ACAACTAAGATCAAAATGCAGCTAAGCTGTCATAAGCCCAAGATGTACCTAAAAACACCCCCAAGACGATCTTAGCGCCCCC?GACTGATTAAACTCCACGAAAGCTAGGACACAAACTGGGATTAGATACCCCACTATGCCTAGCCCTAAATCTTGATACCTTCTATCACCAAAGTATCCGCCTGAGAACTACGAGCACAAACGCTTAAAACTCTAAGGACTTGGCGGTGCCCCAGACCCACCTAGAGGAGCCTGTTCTATAATCGATAACCCACGATGCACCCGACCGCCCCTTGCC?AAAACAGCCTATATACCGCCGTCGCCAGCCCACCT?CCCCTGAAAGAACAACAGTGGACATAATAGCCCCAAC???CCCGCTAACAAGACAGGTCAAGGTATAGCCTATGGGGCGGAAGAAATGGGCTACATTTTCTAAGATAGATAACTT?CACGGAAGGGGAC?ATGAAAT?TGCCCCCGGAAGGCGGATTTAGCAGTAAGGTGGGACAATAAG??GCCCACTTTAAGCTGGCCCTGAGGCACGTACATACCGCCCGTCACCCTCCTCACAAGCTACGCACAACACATAA?CTAATACC???CCCCCCCCGC??TGAAGATGAGGTAAGTCGTAACAACACGTACATACCGCCCGTCACCCTCCTCACAAGCTACGCACAACACATAA?CTAATACCC???CCCCCCCGC??TGAAGATGAGGTAAGTCGTAACAA????????????????????????????????????????????????????????????????????????????????????????????????????????????????????????????????????????????????????????????????????????????????????????????????????????????????????????????????????????????????????????????????????????????????????????????????????????????????????????????????????????????????????????????????????????????????????????????????????????????????????????????????TGCCCGTGAAACGAATCTAAGTTCTCTCTTAAT???????TTCTCTGCCCCCCGGACATCTA??ACCACAACCACCATGTGGCAAATCAAGAGCAATTTAAAGGAGGTACAGCTCCTTT?AAAAGAGAATACAACCTCCCCTAGCGGATAA?CTACCCAACTG???ACCCCA?????AACTGTAGGCCCTCAAGCAGCCATCAACAAAGAGTGCGTCAAAGCTCTACCCCAAAAAA???TCCAAAAACAATAGGACTCCCTTA?TCTATAGCGGGCTAACCTATAATAATAGGAGAATTAATGCTAAAATGAGTAATCGGGGG????????CCACCCTCTCGA?GCGCAAACTTACAT??CACCACATTATTAACAAGCCTTAAACTAATACTCC?AACCTCAAACAAG?CTAAGTATTAAACTTGCCCTGTTAGCCCGACTCAGGAGCGCCCA?TTAGAAAGATTCAAATCTGCAAAAGGAACTAGGCAACCCCAAGGCCCGACTGTTTACCAAAAACATAGCCTTCAGCCAACCAAGTATTGAAGGTGATGCCTGCCCAGTGACACT?CTGTTCAACGGCCGCGGTATCCTAACCGTGCGAAGGTAGCGCAATCAATTGTCCCATAAATCGAGACTTGTATGAATGGCTAAACGAGGTCTTAACTGTCTCTTGCAGACAATCAATGAAATTGATCTTCCTGTGCAAAAGCAGGAATAAACCCATAAGACGAGAAGACCCTGTGGAACTTAAAAATCAGCGGCCACCACATAC???AACCCAAAACCTACCAGGCCTACG?GCCCCAAGTAAAACACTGGCCCGCATTTTTCGGTTGGGGCGACCTTGGAGAAAAACAAACCCTCCAAAAACAAGACCA?CACATCTTGACCAAGAGCAACCTCTCAACGTACTAACAGCAACCAGACCCAATATAA??TTGACCAATGGACCAAGCTACCCCAGGGATAACAGCGCAATCCCCTCCAAGAGCCCATATCGACAAGGGGGTTT?ACGACCTCGATGTTGGATCAGGACACCCTAATGGTGCAGCCGCTATTAAAGGGTTCGTTTGTTCAACGATTAACAGTCCTACGTGATCTGAGTTCAGACCGGAGCAATCCAGGTCGG?????????????????????????????????????????????????????????????????????????????????????????????????????????????????????????????????????????????????????????
Pygoscelis_papua                1002100010100011100?111111100????000100000000001011100110100000202000022221100000111001011{01}01020{01}20002{01}01111010000111010112050111121101011101312111{01}01100112021120021212120100021020?22011210111101111011020010111100111030011220{12}10{01}121220001121102111001112?GACTTAATGGGCAATAGGCAAGCACTTGAGAAAGATGCCAATGACATGAAAACACAAGACAATAAAGCTCATCAGAACAATCTGAAGCAACTTTGCCGCATCTGTGGAGTTTCATTTAAAACTGATTGTTACAAGAGAACTCATCCAGTGCATGGGCCAGTGGATGATGAAACTCTGTGGCTTCTGAGAAAGAAAGAGAAAAAAGCAACCTCTTGGCCAGATCTTATTGCTAAGGTTTTTAAGATTGATGTGCGAGGGGACATTGATACTATCCATCCCACTCGATTTTGTCACAACTGCTGGACTATTATCCATAGAAAATTCAGTAATACTCCATGTGAAGTATATTTTCCTAGGAACAGCACGATGGATTGGCAACCCCACTCCCAAAACTGTGATGTGTGCCACACTACCAGTCAGGGAGTCAAGAGAAAAAGCCATCCAACCAGCGTACAACATGGCAAACGTGTGAAGACCATTGCAGAACATGCTCGAATAAACAGAGGTGTAAAGAACCAAGCACAGATAAACAACAAAAATTTAATGAAAGAGATTGTCAATTGCAAGAATGTACATCTCAGCACCAAGCTGCTTGCAGTTGATTACCCAGCAGATTTCATTAAATCCATTTCTTGCCAGATCTGTGAGCATATTTTGGCAGATCCAGTGGAAACAACATGCAGACACTTATTTTGCAGAACTTGCATTCTTAAATGTATCAAGGTTATGGGCAGCTATTGCCCCTCCTGTTGGTATCCTTGCTTCCCTACTGATCTGGTAACCCCAGTGAAATCCTTCCTGAACATCCTTGATAGTCTCGGTATAAGATGCCCTGTAAAGGAATGTGATGAAGAGATCTTGCATGGAAAATATGGCCAACACCTCTCCAGCCACAAGGAGATGAAAGACAGAGAGCTCTACAGCCACATAAATAAAGGTGGCCGACCAAGGCAGCATCTCCTGTCTTTGACCAGGAGAGCTCAGAAACATCGTCTGAGAGAACTGAAACGTCAAGTCAAGGCTTTTGCTGAGAAAGAAGAGGGCGGCGA?ATAAAGGCTGTATGCATGACTTTGTTCCTGCTAGCTTTAAGAGCAAAAAATGAACACAGACAAGCAGATGAATTGGAGGCTATAATGCAAGGGAGGGGATCTGGACTTCACCCTGCTGTCTGCCTGGCAATCCGAGTCAACACGTTTCTCAGCTGTAGCCAATATCATAAAATGTATAGAACGGTAAAAGCTGTCACTGGGAGGCAGATCTTCCAGCCTTTGCATGCTCTTCGCACTGCTGAGAAAGCCCTCCTACCAGGTTATCATCCATTTGAGTGGAAACCTCCCTTGAAAAATGTATCCACTAACACAGAAGTGGGAATTATAGATGGACTATCAGGATTGCCACTTTCAATTGATGACTACCCAGTAGACACAATTGCAAAGAGATTTCGATATGATGCAGCCTTGGTTTGTGCCTTAAAGGACATGGAGGAGGAGATCTTGGAAGGCATGAAAGCAAAAAACCTGGATGACTATTTAAACGGTCCCTTCACTGTGGTGGTAAAAGAGTCCTGTGATGGAATGGGAGATGTCAGTGAGAAGCATGGAAGTGGGCCTGCTGTCCCAGAGAAGGCTGTTCGCTTTTCTTTCACAGTCATGAACATTGCTATAGCATATGGGAATGAAAGCAAGAGGATCTTTGAAGAAGTAAAGCCCAATTCAGAGTTGTGTTGCAAGCCTTTGTGCCTTATGCTGGCTGATGAATCAGATCATGAAACTCTGACAGCAATCCTGAGCCCCCTCATAGCAGAAAGAGAGGCTATGAAAAACAGTGAACTGCTACTTGAAATGGGAGGCATCCTGAGAACATTCAAATTCATCTTTAGGGGTACAGGATATGATGAGAAACTTGTGCGGGAAGTGGAAGGGCTGGAGGCCTCAGGTTCCACTTATATTTGTACCCTGTGTGACGCAACCCGCCTGGAGGCGTCCCAGAATTTGGTCTTCCACTCCATAACCAGAAGCCATGCTGAAAATCTGGAGCGATATGAAATATGGAGGTCCAACCCATATCATGAATCTGTTGATGAGCTCCGTGACAGAGTGAAGGGTGTTTCAGCCAAACCTTTTATTGAGACCGTTCCCTCCATAGATGCGTTGCACTGCGACATTGGCAATGCAACAGAATTCTACAGGATTTTCCAGATGGAGATCGGTGAAGTTTACAAGAATCCTGATGTGTCTAAAGAGGAGAGGAAGAGGTGGCAGTTGACTCTTGACAAACACCTCAGGAAGAAGATGAAGTTGAAGCCTATGATGAGGATGAGTGGAAATTTTGCTAGGAAGCTCATGTCCAAAGAGACAGTAGAGGCAGTATGTGAATTAATAAAGTGTGAGGAAAGGCATGAAGCCCTAAAAGAACTAATGGATCTTTATCTGAAGATGAAGCCAGTGTGGCGATCTTCATGCCCTGCCAAGGAGTGTCCAGAATTGCTGTGCCAGTATAGCTACAATTCACAGCGTTTTGCTGAGCTCCTATCTACAAAGTTCAAGTACAGATATGAAGGCAAGATTACAAATTATTTCCACAAAACCCTTGCTCATGTTCCTGAAATCATTGAAAGAGATGGGTCAATTGGGGCCTGGGCAAGTGAAGGAAATGAGTCTGGAAACAAACTGTTTAGGAGGATGGCCCCCAACCTTCGAAAATCCCACCCTCTCCTAAAAATAATCAACAAATCCCTAATTGACCTACCCACCCCACCAAACATCTCTGCCTGATGAAACTTCGGATCTCTCCTAGGCATTTGCCTAATCACACAGATCCTAACTGGCCTCCTACTAGCCATACACTACACCGCAGACACAACCTTAGCCTTCTCCTCCATCGCCCACACATGCCGAAACGTACAATACGGCTGACTAATCCGCAACCTCCATGCAAACGGAGCCTCATTCTTCTTTATCTGCATCTACTTCCACATCGGCCGCGGGCTCTACTATGGCTCATACCTATACAAAGAAACCTGAAACACAGGCATCATCCTCCTACTTACCCTTATAGCAACTGCTTTCGTAGGCTATGTTCTACCATGAGGACAAATATCCTTCTGAGGGGCCACTGTTATCACCAACTTATTCTCAGCCATCCCTTACGTCGGCCAAACCCTCGTAGAATGAGCCTGAGGTGGTTTCTCAGTAGACAACCCCACATTAACCCGATTCTTTGCACTACACTTTCTTCTTCCCTTCATAATCACAGGCCTCACTCTCATCCACCTTACCTTCCTCCACGAATCAGGTTCAAACAACCCACTGGGCATTGTAGCCAACTCTGACAAAATCCCATTTCACCCATACTACTCCACAAAAGACATCCTAGGGTTCGCACTCATACTCCTTCCACTAACAACCCTCGCCTTATTTTCACCCAACTTACTAGGGGACCCAGAAAACTTTACCCCAGCAAACCCACTAGTCACACCCCCTCACATCAAACCAGAGTGATATTTCCTATTTGCATACGCCATCCTACGCTCAATTCCCAATAAACTAGGAGGAGTACTAGCCCTAGCCGCCTCCGTATTAATTCTATTCTTAAGCCCCCTTCTCCACAAATCCAAACAACGCACAATAGCCTTCCGCCCACTCTCTCAACTCCTATTCTGAACCTTAGTCGCCAATCTACTCATCCTGACATGAATCGGCAGCCAACCAGTAGAACACCCATTCATCATCATTGGTCAACTAGCCTCCACCACCTACTTTATCATCCTCCTAATCCTCTTCCCCATTACCAGTGCCCTAGAAAACAAAA?AC?AAAC?????????????????????????????????????????????????????????????????????????????????????????????????????????CTCAGCCTACTCATTCGCGCAGAGCTTGGCCAGCCCGGAACTCTCCTAGGAGATGACCAAATTTACAACGTAATCGTCACTGCCCACGCCTTCGTAATAATCTTCTTCATAGTAATACCCATTATGATCGGAGGATTCGGAAACTGACTAGTACCACTTATAATTGGTGCCCCCGATATAGCATTCCCCCGTATAAACAACATAAGCTTCTGACTACTACCCCCATCCTTCCTACTCCTACTAGCCTCATCCACAGAGGAAGCAGGAGCTGGCACAGGATGAACTGTGTACCCACCACTAGCAGGTAATCTAGCCCATGCCGGTGCTTCAGTAGATCTAGCTATCTTCTCCCTCCACCTAGCAGGGGTCTCTTCCATCCTAGGAGCCATCAACTTTATCACCACCGCCATCAACATAAAACCCCCAGCCCTCTCACAATACCAAACTCCCCTATTT???????????????????????????????????????????????????????????????????????????????????????????????????????????????????????????????????????????????????????????????????????????????????????????????????????????????????????????????????????????????????????????????????????????????????????????????????????????????????????????????????????????????????????????????????????????????????????????????????????????????????????????????????????????????????????????????????????????????????????????????????????????????????????????????????????????????????????????????????????????????????????????????????????????????????????????????????????????????????????????????????????????????????????????????????????????????????????????????????????????????????????????????????????????????????????????????????????????????????????????????????????????????????????????????????????????????????????????????????????????????????????????????????????????????????????????????????????????????????????????????????????????????????????????????????????????????????????????????????????????????????????????????????????????????????????????????????????????????????????????????????????????????????????????????????????????????????????????????????????????????????????????????????????????????????????????????????????????????????CACAAGAGACCCAAATTAACTGTT?ACACGGCGTAAAGAGTGGTACCATGCTATCCCA?ACAACTAAGATTAAAGCACAGCTAAGCTGTCATAAGCCCTAGATGTGTCTAAAAACACCCCAAAGATGATCTTAGCAGCCTC?GACTGATTAAACTCCACGAAAGCTAGGGCACAAACTGGGATTAGATACCCCACTATGCCTAGCCCTAAATCTTGATATCTTACATCACCAAAGTATCCGCCTGAGAACTACGAGCACAAACGCTTAAAACTCTAAGGACTTGGCGGTGCCCCAGACCCACCTAGAGGAGCCTGTTCTATAATCGATAACCCACGATGCACCCGACCACCCCTCGCC?AAAGCAGCCTATATACCGCCGTCGCCAGCCCACCT?CCCCTGAAAGAACAACAGTGAGCATAATAGCCCCAAC???CCCGCTAGCAAGACAGGTCGAGGTATAGCCCATGGGGTGGAAGAAATGGGCTACACTTTCTAAGATAGACAACTT?CACGGAAGGGGAC?ATGAAAT?TGCCCCCGGAAGGCGGATTTAGCAGTAAAGTGAGATAATAAA??GCCCACTTTAAGCTGGCCCTGAGGCACGTACATACCGCCCGTCACCCTCCTCACAGGCCACCCACAACATATAA?CTAATGCC???CCCCCCCCGCGCCGAAGATGAGGTAAGTCGTAACAACACGTACATACCGCCCGTCACCCTCCTCACAGGCCACCCACAACATATAA?CTAATGCCC???CCCCCCCGCGCCGAAGATGAGGTAAGTCGTAACAA???????????????????????????????????????????????????????????????????????????????????????????????????????????????????????????????????????????????????????????????????????????????????????????????????????????????????????????????????????????????????????????????????????????????????????????????????????????????????????????????????????????????????????????????????????????????????????????????????????????????????????????????TTGCCCGTGAAATGAATCTAAGTTCTCTCTTAATTTTCTCTTTTTTTCCCCCCCGGACATCCA??ACCGCAACCACCATGTGACAAATCAAGAGCAATTTAAAGGAGGTACAGCTCCTTT?AAAAAAGAATACAATCTCCCCTAGCGGATAA?CTGCCCAACTG???ACCCTA?????AACTGTGGGCCCTCAAGCAGCCATCAACAAAGAATGCGTCAAAGCTCTACCCCAAAAAAA??TCCAAAAACAACAGGACTCCCTTA?TCTATAGCGGGCCAACCTATAATAATAGGAGAATCAATGCTAAAATGAGTAATCGGGGG????????CCACCCTCTCGA?GCGCAAACTTACAT??CACCACATTGTTAACAAGCCCTAAACTAATATCCC?ACCCTCAAACAAG?CTAAGTATTAAACTTACCCTGTTAGTCCAACTCAGGAGCGCCCAATTAGAAAGATTCAAATCTGCAAAAGGAACTAGGCAACCCTAAGGCCCGACTGTTTACCAAAAACATAGCCTTCAGCCAACCAAGTATTGAAGGTGATGCCTGCCCAGTGACACT?CCGTTCAACGGCCGCGGTATCCTAACCGTGCGAAGGTAGCGCAATCAATTGTCCCATAAATCGAGACTTGTATGAATGGCTAAACGAGGTCTTAACTGTCTCTTGCAGACAATCAATGAAATTGATCTTCCTGTGCAAAAGCAGGAATAAACCCATAAGACGAGAAGACCCTGTGGAACTTAAAAATCAGCGGCCACCACACAC???AACCCAAAACCTACCAGGCCTACG?ACCCCAAGTAAAACACTGGCCCGCATTTTTCGGTTGGGGCGACCTTGGAGAAAAGTAAATCCTCCAAAAACAAGACCA?CACACCTTGACCAAGAGCAACCCCTCAACGTACTAACAGTAACCAGACCCAATATAA??TTGACCAATGGACCAAGCTACCCCAGGGATAACAGCGCAATCCCCTCCAAGAGCCCATATCGACAAGGGGGTTT?ACGACCTCGATGTTGGATCAGGACACCCTAATGGTGCAGCCGCTATT?AAGGGTTCGTTTGTTCAACGATTAACAGTCCTACGTGATCTGAGTTCAGACCGGAGCAAT??????????????????????????????????????????????????????????????????????????????????????????????????????????????????????????????????????????????????????????????????
Pygoscelis_adeliae              1003100010100011100?411111100????10010000000000100100001010200010110002222110000010100101110102012000300111102001011101011204011111110101110131210110110011202102002121212010003102012201{01}2301111011110110100101112001110{23}1011220110112122000112100211100111?1GACTTAATGGGCAATAGGCAAGCACTTGAGAAAGATGCCAATGACATGAAAACACAAGACAATAAAGCTCATCAGAACAATCTGAAGCAACTTTGCCGCATCTGTGGAGTTTCATTTAAAACTGATTGTTACAAGAGAACTCATCCAGTGCATGGGCCAGTGGATGATGAAACTCTGTGGCTTCTGAGAAAGAAAGAGAAAAAAGCAACCTCTTGGCCAGATCTTATTGCTAAGGTTTTTAAGATTGATGTGCGAGGGGACATTGATACTATCCATCCCACTCGATTTTGTCACAACTGCTGGAGTATCATGCATAGAAAATTCAGTAATACTCCATGTGAAGTATATTTTCCTAGGAACAGCACGATGGATTGGCAACCCCACTCCCGAAACTGTGATGTGTGCCACACAACCAGTCAGGGAGTCAAGAGAAAAAGCCATCCAACCAGCGTACAACATGGCAAACGTGTGAAGACCATTGCAGAACATGCTCGAATAAACAGAGGTGTAAAGAACCAAGCACAGATAAACAACAAAAATTTAATGAAAGAGATTGTCAATTGCAAGAATGTACATCTCAGCACCAAGCTGCTTGCAGTTGATTACCCAGCAGATTTCATTAAATCCATTTCTTGCCAGATCTGTGAGCATATTTTGGCAGATCCAGTGGAAACAACATGCAGACACTTATTTTGCAGAACTTGCATTCTTAAATGTATCAAGGTTATGGGCAGCTATTGCCCCTCCTGTTGGTATCCTTGCTTCCCTACTGATCTGGTAACCCCAGTGAAATCCTTCCTGAACATCCTTGATAGTCTGGGTATAAGATGCCCTGTAAAGGAATGTGATGAAGAGATCTTGCATGGAAAATATGGCCAACACCTCTCCAGCCACAAGGAGATGAAAGACAGAGAGCTCTACAGCCACATAAATAAAGGTGGCCGACCAAGGCAGCATCTCCTGTCTTTGACCAGGAGAGCTCAGAAACATCGTCTGAGAGAACTGAAACGTCAAGTCAAGGCTTTTGCTGAGAAAGAAGAGGGCGGCGATATAAAGGCTGTATGCATGACTTTGTTCCTGCTAGCTTTAAGAGCAAAAAATGAACACAGACAAGCAGATGAATTGGAGGCTATAATGCAAGGGAGGGGATCTGGACTTCACCCTGCTGTCTGCCTGGCAATCCGAGTCAACACGTTTCTCAGCTGTAGCCAATATCATAAAATGTATAGAACGGTAAAAGCTGTCACTGGGAGGCAGATCTTCCAGCCTTTGCATGCTCTTCGCACTGCTGAGAAAGCCCTCCTACCAGGTTATCATCCATTTGAGTGGAAACCTCCCTTGAAAAATGTATCCACTAACACAGAAGTGGGAATTATAGATGGACTATCAGGATTGCCACTTTCAATTGATGACTACCCAGTAGACACAATTGCAAAGAGATTTCGATATGATGCAGCCTTGGTTTGTGCCTTAAAGGACATGGAGGAGGAGATCTTGGAAGGCATGAAAGCAAAAAACCTGGATGACTATTTAAACGGTCCCTTCACTGTGGTGGTAAAAGAGTCCTGTGATGGAATGGGAGATGTCAGTGAGAAGCATGGAAGTGGGCCTGCTGTCCCAGAGAAGGCTGTTCGCTTTTCTTTCACAGTCATGAACATTGCTATAGCATATGGGAATGAAAGCAAGAGGATCTTTGAAGAAGTAAAGCCCAATTCAGAGTTGTGTTGCAAGCCTTTGTGCCTTATGCTGGCTGATGAATCGGATCATGAAACTCTGACAGCAATCCTGAGCCCCCTCATAGCAGAAAGAGAGGCTATGAAAAACAGTGAACTGCTACTTGAAATGGGAGGCATCCTGAGAACATTCAAATTCATCTTTAGGGGTACAGGATATGATGAGAAACTTGTGCGGGAAGTGGAAGGGCTGGAGGCCTCAGGTTCCACTTATATTTGTACCCTGTGTGACGCAACCCGCCTGGAGGCATCCCAGAATTTGGTCTTCCACTCCATAACCAGAAGCCATGCTGAAAATCTGGAGCGATATGAAATATGGAGGTCCAACCCATATCATGAATCTGTTGATGAGCTCCGTGACAGAGTGAAGGGTGTTTCAGCCAAACCTTTTATTGAGACTGTTCCCTCCATAGATGCATTGCACTGCGACATTGGCAATGCAACAGAATTCTACAGGATTTTCCAGATGGAGATCGGTGAAGTTTACAAGAATCCTGATGTGTCTAAAGAGGAGAGGAAGAGGTGGCAGTTGACTCTTGACAAACACCTCAGGAAGAAGATGAAGTTGAAGCCTATGATGAGGATGAGTGGAAATTTTGCTAGGAAGCTCATGTCCAAAGAGACAGTAGAGGCAGTATGTGAATTAATAAAGTGTGAGGAAAGGCATGAAGCCCTAAAAGAACTAATGGATCTTTATCTGAAGATGAAGCCAGTGTGGCGATCTTCATGCCCTGCCAAGGAGTGTCCAGAATTGCTGTGCCAGTATAGCTACAATTCACAGCGTTTTGCTGAGCTCCTATCTACAAAGTTCAAGTACAGATATGAAGGCAAGATTACAAATTATTTCCACAAAACCCTTGCTCATGTTCCTGAAATCATTGAAAGAGATGGGTCAATTGGGGCCTGGGCAAGTGAAGGAAATGAGTCTGGAAACAAACTGTTTAGGAGG?????????????????????????????????????????????????????????????????????????????????????????????????????????????????????????????????ACACAAATCCTGACCGGCCTCCTACTAGCCATGCACTACACTGCAGACACAACTCTAGCCTTCTCTTCCATCGCCCACACATGCCGAGATGTACAATATGGCTGACTAATCCGCAACCTCCATGCAAACGGAGCCTCATTCTTCTTCATCTGCATCTACCTCCATATTGGCCGCGGACTCTACTACGGCTCGTACCTATACAAAGAAACTTGAAACACAGGCATCATCCTCCTACTTACCCTCATAGCAACTGCTTTTGTAGGCTATGTTCTACCATGAGGACAAATGTCTTTCTGAGGAGCCACTGTCATCACCAACCTATTCTCGGCTATCCCATATATTGGCCAAACCCTCGTAGAATGGGCCTGAGGCGGCTTCTCAGTGGACAACCCCACACTAACCCGATTCTTCGCACTACACTTCCTCCTCCCCTTCGTAATCATAGGCCTCACCCTCATCCACCTTACCTTCCTCCACGAATCAGGCTCAAACAACCCACTAGGCATCGTAGCCAACTCCGACAAAATTCCATTCCACCCCTACTACTCCACAAAAGATATCTTAGGGTTCGCATTCATACTCCTTCCATTAACAACCCTCGCCCTATTTTCACCCAACCTACTAGGTGACCCAGAAAACTTCACCCCAGCAAACCCACTAGTCACACCCCCACATATCAAACCAGAATGATACTTCCTATTCGCATATGCTATCCTACGCTCGATCCCCAACAAACTGGGAGGTGTCCTAGCCTTAGCAGCATCCGTACTAATCCTATTCCTAATCCCCCTCCTCCACAAGTCTAAACAGCGCACAATAGCCTTCCGTCCCCTCTCCCAACTCCTATTCTGAGCCCTAGTAGCCAACCTTGCCATCCTAACATGGGTAGGTAGCCAACCAGTAGAACACCCCTTCATTATCATCGGCCAATTAGCTTCCCTCACCTACTTCACCATCCTCCTGATCCTCTTCCCCTCCATCGGGGCCCTAGAAAACAAAATACTCAAC?????????????????????????????????????????????????????????????????????????????????????????????????????????CTCAGCCTACTTATCCGCGCAGAACTTGGCCAACCCGGAACCCTCCTAGGGGATGACCAAATCTACAACGTAATCGTCACTGCCCACGCCTTCGTAATAATCTTCTTCATAGTAATACCCATCATGATTGGAGGGTTCGGAAACTGACTAGTTCCGCTCATAATCGGTGCCCCCGACATAGCATTTCCCCGTATAAATAACATAAGCTTCTGACTACTACCCCCATCCTTCCTACTGCTACTAGCCTCATCCACAGTAGAAGCAGGGGCTGGTACAGGATGGACTGTATACCCACCACTCGCAGGTAACCTGGCCCATGCCGGCGCCTCAGTAGACCTAGCCATCTTCTCCCTCCACCTAGCAGGAGTCTCCTCTATCCTAGGGGCAATCAACTTTATCACAACTGCCATCAACATGAAACCCCCAGTCCTCTCACAATACCAAACCCCCCTATTT????????????????????????????????????????????????????????????????????????????????????????????????????????????????????????????????????????????????????????????????????????????????????????????????????????????????????????????????????????????????????????????????????????????????????????????????????????????????????????????????????????????????????????????????????????????????????????????????????????????????????????????????????????????????????????????????????????????????????????????????????????????????????????????????????????????????????????????????????????????????????????????????????????????????????????????????????????????????????????????????????????????????????????????????????????????????????????????????????????????????????????????????????????????????????????????????????????????????????????????????????????????????????????????????????????????????????????????????????????????????????????????????????????????????????????????????????????????????????????????????????????????????????????????????????AAAGACTTAGTCCTAACCTTACCGTTAATTACTGCTAAACATATACATGCAAGTATCTGCGCCCCAGTGTAAATGCCCCAACGCTCTTATTAACTAGACAAAGGGAGCGGGCATCAGGCTCGCCCATT?GC????TGCAGCCCAAGACGCCTTGCTTAGCCACACCCCCACGGGTACTCAGCAGTAATTAGTATTAAGCAATAAGTGAAAACTTGACTTAGTTATAGCAGCACTC?AGGGTTGGTAAATCTTGTGCCAGCCACCGCGGTCACACAAGAGACCCAAATTAACTGTA?ACACGGCGTAAAGAGTGGTACCATGCTATCCTG?ACAACTAAGATCAAAATACAGCTAAGCTGTCATAAGCCCAAGATGTATTTAAAAACACCTCCAAGATGATCTTAGCAGCCCC?GACTAATTAAACTCCACGAAAGCTAGGACACAAACTGGGATTAGATACCCCACTATGCCTAGCCCTAAATCTTGATACCTTCCATCACCAAAGTATCCGCCTGAGAACTACGAGCACAAACGCTTAAAACTCTAAGGACTTGGCGGTGCCCCAGACCCACCTAGAGGAGCCTGTTCTATAATCGATAACCCACGATGCACCCGACCACTCCTTGCC?AAAGCAGCCTATATACCGCCGTCGCCAGCTCACCT?CGCCTGAAAGAACAGCAGTGAGCATAATAGCCCCAAT???CCCGCTAACAAGACAGGTCAAGGTATAGCCTATGGGGTGGAAGAAATGGGCTACATTTTCTAAAATAGATAACCT?CACGGAAAGGGAC?ATGAAAT?TGCCCCTGGAAGGCGGATTTAGCAGTAAAGTGGGACAATAAA??GCCCACTTTAAGCCGGCTCTGAGGTACGTACATACCGCCCGTCACCCTCCTCACAAGCTACGTATAACATATAA?CTAATACC???CTTCCCCGGC??TGAAGATGAGGTAAGTCGTAACAATACGTACATACCGCCCGTCACCCTCCTCACAAGCTACGTATAACATATAA?CTAATACCC???TTCCCCGGC??TGAAGATGAGGTAAGTCGTAACAAGGTAAGTGTACCGGAAGGTGCACTTAGCATAT??????????????????????????????????????????????????????????????????????????????????????????????????????????????????????????????????????????????????????????????????????????????????????????????????????????????????????????????????????????????????????????????????????????????????????????????????????????????????????????????????????????????????????????????????????????????????????????????????????????????????????????????????????????CCCCCCCCCCCGGACACCCA??ACTACAACCACCATGTGGCGAATCAAGAGCAATTTAAAGGAGGTACAGCTCCTTT?AAAAAAGAATACAACCTCCCCTAGCGGATAA?CTACCCAACTG???ACCCTA?????GACTGTAGGCCCTCAAGCAGCCATCAACAAAGAATGCGTCAAAGCTCTACCCCAAAAAAA??TTCAAAAACAACAGGACTCCCTTA?TCTATAACGGGCCAACCTATAACAATAGGAGAATCAATGCTAAAATGAGTAATCAGGGA????????CCACCCTCTCAA?GCGCAAGCTTACAT??CACCACATTATTAACAAGCCTCAAACTAATACCCCCAACCCCAAACAAG?CCAAATATTAAACTTGCCCTGTTAGCCCAACTCAGGAGCGCCCA?TTAGAAAGATCCAAATCTGCAAAAGGAACTAGGCAACCTCAAGGCCCGACTGTTTACCAAAAACATAGCCTTCAGCCAGCCAAGTATTGGAGGTGATGCCTGCCCAGTGACACT?CTGTTCAACGGCCGCGGTATCCTAACCGTGCGAAGGTAGCGCAATCAATTGTCCCATAAATCGAGACTTGTATGAATGGCTAAACGAGGTCTTAACTGTCTCTTGCAGACAATCAATGAAATTGATCTTCCTGTGCAAAAGCAGGAATAAACCCATAAGACGAGAAGACCCTGTGGAACTTAAAAATCAGCGGCCACCCCACAC???AACCCAAAACCTACCAGGCCTACG?ACCCCAAGTAAAACACTGGCCCGCATTTTTCGGTTGGGGCGACCTTGGAGAAAAGCAGATCCTCCAAAAACAAGACCA?CACATCCTGACCAAGAACAACCCCTCAACGTACCAACAGCAACCAGACCCAATATAA??TTGATCAATGGACCAAGCTACCCCAGGGATAACAGCGCAATCCCCTCCAAGAGCCCATATCGACAAGGGGGTTT?ACGACCTCGATGTTGGATCAGGACACCCTAATGGTGCAGCCGCTATT?AAGGGTTCGTTTGTTCAACGATTAACAGTCCTACGTGATCTGAGTTCAGACCGGAGCAAT??????????????????????????????????????????????????????????????????????????????????????????????????????????????????????????????????????????????????????????????????
Pygoscelis_grandis              ?????????????????????????????????????????????????????????????????????????????????????????????????????????????????????????????0??????????????1????????????1?????????21?????????0???20????1?????11??????????0???0????????1?3101022021011212200???????????????????????????????????????????????????????????????????????????????????????????????????????????????????????????????????????????????????????????????????????????????????????????????????????????????????????????????????????????????????????????????????????????????????????????????????????????????????????????????????????????????????????????????????????????????????????????????????????????????????????????????????????????????????????????????????????????????????????????????????????????????????????????????????????????????????????????????????????????????????????????????????????????????????????????????????????????????????????????????????????????????????????????????????????????????????????????????????????????????????????????????????????????????????????????????????????????????????????????????????????????????????????????????????????????????????????????????????????????????????????????????????????????????????????????????????????????????????????????????????????????????????????????????????????????????????????????????????????????????????????????????????????????????????????????????????????????????????????????????????????????????????????????????????????????????????????????????????????????????????????????????????????????????????????????????????????????????????????????????????????????????????????????????????????????????????????????????????????????????????????????????????????????????????????????????????????????????????????????????????????????????????????????????????????????????????????????????????????????????????????????????????????????????????????????????????????????????????????????????????????????????????????????????????????????????????????????????????????????????????????????????????????????????????????????????????????????????????????????????????????????????????????????????????????????????????????????????????????????????????????????????????????????????????????????????????????????????????????????????????????????????????????????????????????????????????????????????????????????????????????????????????????????????????????????????????????????????????????????????????????????????????????????????????????????????????????????????????????????????????????????????????????????????????????????????????????????????????????????????????????????????????????????????????????????????????????????????????????????????????????????????????????????????????????????????????????????????????????????????????????????????????????????????????????????????????????????????????????????????????????????????????????????????????????????????????????????????????????????????????????????????????????????????????????????????????????????????????????????????????????????????????????????????????????????????????????????????????????????????????????????????????????????????????????????????????????????????????????????????????????????????????????????????????????????????????????????????????????????????????????????????????????????????????????????????????????????????????????????????????????????????????????????????????????????????????????????????????????????????????????????????????????????????????????????????????????????????????????????????????????????????????????????????????????????????????????????????????????????????????????????????????????????????????????????????????????????????????????????????????????????????????????????????????????????????????????????????????????????????????????????????????????????????????????????????????????????????????????????????????????????????????????????????????????????????????????????????????????????????????????????????????????????????????????????????????????????????????????????????????????????????????????????????????????????????????????????????????????????????????????????????????????????????????????????????????????????????????????????????????????????????????????????????????????????????????????????????????????????????????????????????????????????????????????????????????????????????????????????????????????????????????????????????????????????????????????????????????????????????????????????????????????????????????????????????????????????????????????????????????????????????????????????????????????????????????????????????????????????????????????????????????????????????????????????????????????????????????????????????????????????????????????????????????????????????????????????????????????????????????????????????????????????????????????????????????????????????????????????????????????????????????????????????????????????????????????????????????????????????????????????????????????????????????????????????????????????????????????????????????????????????????????????????????????????????????????????????????????????????????????????????????????????????????????????????????????????????????????????????????????????????????????????????????????????????????????????????????????????????????????????????????????????????????????????????????????????????????????????????????????????????????????????????????????????????????????????????????????????????????????????????????????????????????????????????????????????????????????????????????????????????????????????????????????????????????????????????????????????????????????????????????????????????????????????????????????????????????????????????????????????????????????????????????????????????????????????????????????????????????????????????????????????????????????????????????????????????????????????????????????????????????????????????????????????????????????????????????????????????????????????????????????????????????????????????????????????????????????????????????????????????????????????????????????????????????????????????????????????????????????????????????????????????????????????????????????????????????????????????????????????????????????????????????????????????????????????????????????????????????????????????????????????????????????????????????????????????????????????????????????????????????????????????????????????????????????????????????????????????????????????????????????????????????????????????????????????????????????????????????????????????????????????????????????????????????????????????????????????????????????????????????????????????????????????????????????????????????????????????????????????????????????????????????????????????????????????????????????????????????????????????????????????????????????????????????????????????????????????????????????????????????????????????????????????????????????????????????????????????????????????????????????????????????????????????????????????????????????????????????????????????????????????????????????????????????????????????????????????????????????????????????????????????????????????????????????????????????????????????????????????????????????????????????????????????????????????????????????????????????????????????????????????????????????????????????????????????????????????????????????????????????????????????????????????????????????????????????????????????????????????????????????????????????????????????????????????????????????????????????????????????????????????????????????????????????????????????????????????????????????????????????????????????????????????????????????????????????????????????????????????????????????????????????????????????????????????????????????????????????????????????????????????????????????????????????????????????????????????????????????????????????????????????????????????????????????????????????????????????????????????????????????????????????????????????????????????????????????????????????????????????????????????????????????????????????????????????????????????????????????????????????????????????????????????????????????????????????????????????????????????????????????????????????????????????????????????????????????????????????????????????????????????????????????????????????????????????????????????????????????????????????????????????????????????????????????????????????????????????????????????????????????????????????????????????????????????????????????????????????????????????????????????????????????????????????????????????????????????????????????????????????????????????????????????????????????????????????????????????????????????????????????????????????????????????????????????????????????????????????
Megadyptes_antipodes            1001200020111000100?311111110????021000020000000101010101002001101010020001100000012001020001020120002101111020100111120112040111111101011101312101001200112021120021212120100031021?22011230111101111011000010111100111020010220211102122000001010211001110??GACTTAATGGGCAATAGGCAAGCACTTGAGAAAGATGCCAATGACATGAAAACACAAGACAATAAAGCTCATCAGAACAATCTGAAGCAACTTTGCCGCATCTGTGGAGTTTCATTTAAAACTGATTGTTACAAGAGAACTCATCCAGTGCATGGGCCAGTGGATGATGAAACTCTGTGGCTTCTGAGAAAGAAAGAGAAAAAAGCAACCTCTTGGCCAGATCTTATTGCTAAGGTTTTTAAGATTGATGTGCGAGGGGACATTGATACTATCCATCCCACTCGATTTTGTCACAACTGCTGGAGTATTATCCATAGAAAATTCAGTAATACTCCATGTGAAGTATATTTTCCTAGGAACAGCACGATGGATTGGCAACCCCACTCCCCAAACTGTGATGTGTGCCACACTACCAGTCAGGGAGTCAAGAGAAAAAGCCATCCACCCAGTGTACAACATGGCAAACGTGTGAAGACCATTGCAGAACATGCTCGAATAAAGAGAGGTGTAAAGAACCAAGCACAGATAAACAACAAAAATTTAATGAAAGAGATTGTCAATTGCAAGAATGTACATCTCAGCACCAAGCTGCTTGCAGTTGATTACCCAGCAGATTTCATTAAATCCATCTCTTGCCAGATCTGTGAGCATATTTTGGCAGATCCAGTGGAAACAACATGTAGACACTTGTTTTGCAGAACTTGCATCCTTAAATGTATCAAAGTTATGGGCAGCTATTGCCCCTCCTGCTGGTATCCTTGCTTCCCTACTGATCTGGTAACCCCAGTGAAATCCTTCCTGAACATCCTTGATAGCCTTGGTATAAGATGCCCTGTAAAGGAATGTGATGAAGAGATCTTGCATGGAAAATATGGCCAACACCTCTCCAGCCACAAGGAGATGAAAGATAGAGAGCTCAACAGCCACATAAATAAAGGTGGCCGACCGAGGCAGCATCTCCTGTCTTTGACCAGGAGAGCTCAGAAACATCGTCTGAGAGAACTGAAACGTCAAGTCAAGGCTTTTGCTGAGAAAGAAGAGGGTGGCGATATAAAGGCTGTATGCATGACTTTGTTCCTGCTAGCTTTAAGAGCAAAAAATGAACACAGACAAGCAGATGAATTGGAGGCTATAATGCAAGGGAGGGGATCTGGACTTCACCCTGCTGTCTGCCTGGCAATCCGAGTCAACACGTTTCTCAGCTGTAGCCAGTATCATAAAATGTATAGAACGGTAAAAGCTGTCACTGGGAGGCAGATCTTCCAGCCTTTGCATGCTCTTCGCACTGCTGAGAAAGCCCTCCTACCAGGCTATCATCCATTTGAGTGGAAACCTCCCTTGAAAAATGTATCCACTAACACAGAAGTGGGAATTATAGATGGACTATCAGGATTGCCACTTTCAATTGATGACTACCCAGTAGACACAATTGCAAAGAGATTTCGATATGATGCAGCCTTGGTTTGTGCCTTAAAGGACATGGAGGAGGAGATCTTGGAAGGCATGAAAGCAAAAAACCTGGATGACTATTTAAATGGTCCCTTCACTGTGGTGGTAAAAGAGTCCTGTGATGGAATGGGAGACGTCAGTGAGAAGCATGGAAGTGGGCCTGCTGTCCCAGAGAAGGCTGTTCGCTTTTCTTTCACAGTCATGAACATTGCTATAGCATATGGGAATGAAAGCAAGAGGATCTTTGAAGAAGTAAAGCCCAATTCAGAGTTGTGTTGCAAGCCTTTGTGCCTTATGCTGGCTGATGAATCGGATCATGAAACACTGACAGCAGTCCTGAGCCCCCTCATAGCAGAAAGAGAGGCTATGAAAAACAGTGAACTGCTACTTGAAATGGGAGGCATCCTGAGAACATTCAAATTCATCTTTAGGGGTACAGGATATGATGAGAAACTTGTGCGGGAAGTGGAAGGGCTGGAGGCCTCAGGTTCCACTTATATTTGTACCCTGTGTGACGCAACCCGCCTGGAGGCGTCCCAGAATTTGGTCTTCCACTCCATAACAAGAAGCCATGCTGAAAATCTGGAGCGATACGAAATATGGAGGTCCAACCCATATCACGAATCTGTTGATGAGCTCCGTGACAGAGTGAAGGGTGTTTCAGCCAAACCTTTTATTGAGACCGTTCCCTCCATAGATGCTTTGCACTGTGACATTGGCAATGCAACAGAATTCTACAGGATTTTCCAGATGGAGATCGGTGAAGTTTACAAGAATCCCGATGTGTCTAAAGAGGAGAGGAAGAGGTTGCAGTTGACTCTTGACAAACACCTCAGGAAGAAGATGAACTTGAAGCCTATGATGAGGATGAGTGGAAATTTTGCTAGGAAGCTTATGTCCAAAGAGACAGTAGAGGCAGTATGTGAATTAATAAAGTGTGAGGAAAGGCATGAAGCCCTAAAAGAACTAATGGATCTTTATCTGAAGATGAAGCCAGTGTGGCGATCTTCATGCCCTGCCAAGGAGTGTCCAGAATTGCTGTGCCAGTATAGCTACAATTCACAGCGTTTTGCTGAGCTCCTATCTACAAAGTTCAAGTACAGATATGAAGGCAAGATTACAAATTATTTCCACAAAACCCTTGCTCATGTTCCTGAAATCATTGAAAGAGATGGGTCAATTGGGGCCTGGGCAAGTGAAGGAAATGAGTCTGGAAACAAACTGTTTAGGAGG?????????????????????????????????????????????????????????????????????????????????????????????????????????????????????????????????ACACAAATTCTAACTGGCCTCCTACTGGCCGCCCACTACACTGCAGACACAACCCTAGCCTTCTCCTCCGTTGCCCACACATGCCGAAACGTACAGTACGGCTGACTAATCCGCAACCTACATGCAAACGGGGCCTCATTCTTCTTCATCTGCATCTACCTCCACATTGGCCGCGGACTCTACTACGGCTCCTACCTGTACAAAGAAACCTGAAACACAGGCATCATCCTCCTGCTTACCCTCATAGCAACCGCCTTCGTAGGCTATGTCCTGCCATGGGGCCAAATATCCTTCTGAGGGGCTACAGTCATCACCAACCTATTCTCAGCCATCCCCTATATCGGCCAAACTCTCGTAGAATGAGCCTGAGGCGGCTTCTCAGTAGACAACCCCACACTAACCCGATTCTTCACACTACACTTCCTTCTCCCCTTCATAATTGCAGGCCTCACCCTAATCCACCTCACCTTCCTTCACGAATCAGGCTCAAACAACCCACTAGGCATCGTAGCCAACTCTGACAAAATCCCATTCCACCCCTACTACTCCACAAAAGACATCCTAGGATTTATTCTCCTACTCCTTCCACTGGCAGCCCTCGCCCTATCCTCACCCAACCTGCTAGGGGACCCAGAAAATTTCACCCCAGCAAACCCCCTAGTCACACCCCCACATATCAAACCAGAATGATACTTCCTATTTGCATACGCCATCCTACGCTCAATCCCCAACAAGCTGGGGGGAGTCCTAGCCCTAGCAGCATCCGTACTAGTCCTATTCCTAATCCCCCTCCTCCACAAATCCAAGCAACGTACAATAACCTTCCGCCCCCTCTCCCAACTTCTATTCTGAACCCTAGTGGCCAACCTCACCATCCTAACATGAATCGGCAGCCAACCAGTAGAGCACCCCTTCATCATCATCGGCCAGCTAGCCTCCCTCACCTACTTCACCATCCTCCTAATCCTCTTCCCCCTTATCGGGGCCCTAGAAAACAAAATACTCAGC?????????????????????????????????????????????????????????????????????????????????????????????????????????CTCAGCCTACTCATCCGCGCAGAGCTCGGTCAACCCGGAGCCCTTCTAGGAGACGACCAAATCTACAATGTAGTCGTCACCGCTCATGCTTTCGTAATAATCTTCTTCATAGTTATACCCATCATGATCGGAGGATTCGGAAATTGATTAGTCCCCCTTATAATTGGCGCTCCCGACATAGCATTCCCCCGCATAAATAACATAAGCTTCTGACTACTACCCCCCTCCTTCCTACTCCTACTAGCCTCCTCCACAGTAGAAGCAGGAGCTGGCACAGGATGAACCGTATACCCACCACTAGCAGGCAACCTAGCCCACGCCGGTGCGTCAGTGGACTTGGCTATTTTCTCACTTCACCTAGCAGGAGTCTCCTCCATCCTAGGGGCAATTAACTTCATCACCACCGCCATCAACATAAAACCCCCAGCCCTCTCACAGTACCAAACCCCCCTATTC???????????????????????????????????????????????????????????????????????????????????????????????????????????????????????????????????????????????????????????????????????????????????????????????????????????????????????????????????????????????????????????????????????????????????????????????????????????????????????????????????????????????????????????????????????????????????????????????????????????????????????????????????????????????????????????????????????????????????????????????????????????????????????????????????????????????????????????????????????????????????????????????????????????????????????????????????????????????????????????????????????????????????????????????????????????????????????????????????????????????????????????????????????????????????????????????????????????????????????????????????????????????????????????????????????????????????????????????????????????????????????????????????????????????????????????????????????????????????????????????????????????????????????????????????????????????????????????????????????????????????????????????????????????????????????????????????????????????????????????????????????????????????????????????????????????????????????????????????????????????????????????????????????????????????????????????????????????????????CACAAGAGACCCAAATTAACTGTA?CTACGGCGTAAAGAGTGGTACCATGCTATCCTA?ACAACTAAGATCAAAGTGCAGCTAAGCCGTCATAAGCCCAAGATGCATCTAAAAACACCCTCAAAACGATCTTAGCACTTCC?GACTGATTAAATCCCACGAAAGCTAGGGTACAAACTGGGATTAGATACCCCACTATGCCTAGCCCTAAATCTTGATACTCTCTACCACTAAAGTATCCGCCCGAGAACTACGAGCACAAACGCTTAAAACTCTAAGGACTTGGCGGTGCCCCAGATCCACCTAGAGGAGCCTGTTCTGTAATCGATAACCCACGATACACCCAACCTCCCCTTGCCTAAAACAGCTTATATACCGCCGTCGCCAGCCCACCT?CCCCTGAGAGCCCAACAGTGGACATAATAGCCCCAC????CCCGCTAGCAAGACAGGTCAAGGTATAGCCTATGGGGTGGAAGAAATGGGCTACATTTTCTAAGATAGACAACTTTCACGGAAAGGGAC?ATGAAAT?CGTCCCCAGAAGGCGGATTTAGCAGTAAAGAGGGATAATAGA??GCCCTCTTTAAACCGGCCCTGAGGCACGTACATACCGCCCGTCACCCTCCTCACAAGCTATACGCA?CACATAA?CTAATTCCA??ACCCATCAGC??TGAAGACGAGGTAAGTCGTAACAACACGTACATACCGCCCGTCACCCTCCTCACAAGCTATACGCA?CACATAA?CTAATTCCA??ACCCATCAGC??TGAAGACGAGGTAAGTCGTAACAA????????????????????????????????????????????????????????????????????????????????????????????????????????????????????????????????????????????????????????????????????????????????????????????????????????????????????????????????????????????????????????????????????????????????????????????????????????????????????????????????????????????????????????????????????????????????????????????????????????????????????????????????TGCCTGTGAGACGAATCTAAGTTCTCTCTTAAT??????????TTTCCTTCCCGGACA??????ATCTTAACCACCATGTGATAAATCAAGAGCAATTTAAAGGAGGTACAGCTCCTTT?AAAAAAGAATACAATCTCCCCTAGCGGATAA?CTATCCAAGCA???CCCCCA?????AACTGTAGGCCCTCAAGCAGCCACCAACAGAGAATGCGTCAAAGCTCTCCCCCAAAAAAAGATTAAAAAACAGCAGGACTCCCTTAATCTATAACAGGCTAACCTATAACAATAGGAGAATCAATGCTAAAATGAGTAATCGGGGG????????TCACCCTCCAAA?GCGCAAACTTACAT?TCCCTACATTATTAACAGACCCTAAACTAATACTCCTAACCC??AACAAG?CCAAGTATTAAATTCACTCTGTTAGCCCAACCCAGGAGCGCCCA?TTAGAAAGATTCAAATCTGCAAAAGGAACTAGGCAATCCCAAGGCCCGACTGTTTACCAAAAACATAGCCTTCAGCCAACCAAGTATTGGAGGTGATGCCTGCCCAGTGACACC?CAGTTTAACGGCCGCGGTATCCTAACCGTGCGAAGGTAGCGCAATCAATTGTCCCATAAATCGAGACTTGTATGAATGGCTAAACGAGGTCTTAACTGTCTCTTGCAGACAATCAATGAAATTGATCTCCCTGTGCAAAAGCAGGAATAAACCCATAAGACGAGAAGACCCTGTGGAACTTAAAAATCAGCGACCACTACACAC???AACCCAAAACCTACTAGGCCCATG??ACCCTCACAGAACACTGGTCCGCATTTTTCGGTTGGGGCGACCTTGGAGAAAAACAAATCCTCCAAAAACAAGATCAATAAATCTTAACCAAGAACAACTCCTCAACGTACTAACAGTAACCAGACCCAATATAA??TTGACCAATGGACCAAGCTACCCCAGGGATAACAGCGCAATCCCCTCCGAGAGCCCATAT??ACAAGGGGGTTT?ACGACCTCGATGTTGGATCAGGACATCCTAATGGTGCAGCCGCTATT?AAGGGTTCGTTTGTTCAACGATTAACAGTCCTACGTGATCTGAGTTCAGACCGGAGCAATCCAGGTCGGTTTCTATCTAT??????????????????????????????????????????????????????????????????????????????????????????????????????????????????????????????????????????????
Eudyptes_chrysocome             1001201110111?02100?211111111121020000000000000010100001110100220111002120110000001200102101102012000310211102001011112011203011?11110101110131211100120011201112002121212010003{01}021?2201123011110111101100001011110011103{02}010{12}30211102131000???????????????????????????????????????????????????????????????????????????????????????????????????????????????????????????????????????????????????????????????????????????????????????????????????????????????????????????????????????????????????????????????????????????????????????????????????????????????????????????????????????????????????????????????????????????????????????????????????????????????????????????????????????????????????????????????????????????????????????????????????????????????????????????????????????????????????????????????????????????????????????????????????????????????????????????????????????????????????????????????????????????????????????????????????????????????????????????????????????????????????????????????????????????????????????????????????????????????????????????????????????????????????????????????????????????????????????????????????????????????????????????????????????????????????????????????????????????????????????????????????????????????????????????????????????????????????????????????????????????????????????????????????????????????????????????????????????????????????????????????????????????????????????????????????????????????????????????????????????????????????????????????????????????????????????????????????????????????????????????????????????????????????????????????????????????????????????????????????????????????????????????????????????????????????????????????????????????????????????????????????????????????????????????????????????????????????????????????????????????????????????????????????????????????????????????????????????????????????????????????????????????????????????????????????????????????????????????????????????????????????????????????????????????????????????????????????????????????????????????????????????????????????????????????????????????????????????????????????????????????????????????????????????????????????????????????????????????????????????????????????????????????????????????????????????????????????????????????????????????????????????????????????????????????????????????????????????????????????????????????????????????????????????????????????????????????????????????????????????????????????????????????????????????????????????????????????????????????????????????????????????????????????????????????????????????????????????????????????????????????????????????????????????????????????????????????????????????????????????????????????????????????????????????????????????????????????????????????????????????????????????????????????????????????????????????????????????????????????????????????????????????????????????????????????????????????????????????????????????????????????????????????????????????????????????????????????????????????????????????????????????????????????????????????????????????????????????????????????????????????????????????????????????????????????????????????????????????????????????????????????????????????????????????????????????????????????????????????????????????????????????????????????????????????????????????????????????????????????????????????????????????????????????????????????????????????????????????????????GGTCAGATATCCTTCTGAGGAGCCACAGTCATCACCAACCTATTCTCAGCCATCCCCTACATCGGCCAAACCCTCGTAGAGTGGGCCTGAGGCGGCTTCTCAGTAGACAACCCCACACTAACCCGATTCTTCACACTACACTTCCTTCTCCCCTTCATAATCGCAGGCCTCACCTTAATCCACCTCACCTTCCTCCACGAATCAGGCTCAAACAACCCTCTAGGCATCGTAGCCAACTCCGACAAAATCCCATTCCACCCCTACTACTCTACAAAAGACATCCTAGGATTTATCCTCCTACTCTTTCCACTAACAGCCCTTGCCCTATTCTCACCCAACCTGCTAGGAGACCCAGAAAACTTCACCCCAGCAAACCCCCTAGTCACACCCCCACATATCAAACCAGAATGGTACTTCCTATTTGCATACGCTATCCTACGCTCAATCCCCAACAAACTGGGAGGAGTCCTAGCCCTAGCAGCATCAGTACTAATCCTGTTCCTAATCCCCCTCCTCCACAAATCCAAGCAGCGCACAATAACCTTCCGCCCCCTCTCCCAACTTCTATTCTGAACCCTAGTGGCCAACCTCACCATCCTAACATGAATCGGCAGCCAGCCAGTAGAGCACCCCTTCATCATCATCGGCCAACTAGCCTCCCTCACCTA??????????????????????????????????????????????????????????????????????????????????????????????????????????????????????????????????????????????????????????????????????CTCAGCCTACTCATCCGCGCAGAGCTCGGCCAACCCGGAACCCTTCTAGGGGACGACCAAATCTACAACGTAATCGTCACCGCCCATGCTTTCGTAATAATCTTCTTCATAGTAATACCCATCATCATCGGAGGATTCGGAAACTGATTAGTCCCCCTTATAATCGGCGCCCCAGACATAGCATTCCCCCGCATGAATAACATAAGCTTCTGACTACTCCCCCCTTCCTTCCTACTCCTACTAGCCTCCTCCACAGTAGAGGCAGGAGCTGGCACAGGATGAACTGTATATCCACCACTAGCAGGCAACCTAGCCCATGCCGGAGCATCTGTAGACTTAGCTATTTTCTCACTCCACCTAGCAGGGGTCTCCTCCATTCTAGGAGCAATTAACTTCATCACCACCGCCATCAACATAAAACCCCCAGCCCTCTCACAGTACCAAACCCCTCTATTC?????????????????????????????????????????????????????????????????????????????????????????????????????????????????????????????????????????????????????????????????????????????????????????????????????????????????????????????????????????????????????????????????????????????????????????????????????????????????????????????????????????????????????????????????????????????????????????????????????????????????????????????????????????????????????????????????????????????????????????????????????????????????????????????????????????????????????????????????????????????????????????????????????????????????????????????????????????????????????????????????????????????????????????????????????????????????????????????????????????????????????????????????????????????????????????????????????????????????????????????????????????????????????????????????????????????????????????????????????????????????????????????????????????????????????????????????????????????????????????????????????????????????????????????????????????????????????????????????????????????????????????????????????????????????????????????????????????????????????????????????????????????????????????????????????????????????????????????????????????????????????????????????????????????????????????????????????????????????????????????????????????????????????????????????????????????????????????????????????????????????????????????????????????????????????????????????????????????????????????????????????????????????????????????????????????????????????????????????????????????????????????????????????????????????????????????????????????????????????????????????????????????????????????????????????????????????????????????????????????????????????????????????????????????????????????????????????????????????????????????????????????????????????????????????????????????????????????????????????????????????????????????????????????????????????????????????????????????????????????????????????????????????????????????????????????????????????????????????????????????????????????????????????????????????????????????????????????????????????????????????????????????????????????????????????????????????????????????????????????????????????????????????????????????????????????????????????????????????????????????????????????????????????????????????????????????????????????????????????????????????????????????????????????????????????????????????????????????????????????????????????????????????????????????????????????????????????????????????????????????????????????????????????????????????????????????????????????????????????????????????????????????????????????????????????????????????????????????????????????????????????????????????????????????????????????????????????????????????????????????????????????????????????????????????????????????????????????????????????????????????????????????????????????????????????????????????????????????????????????????????????????????????????????????????????????????????????????????????????????????????????????????????????????????????????????????????????????????????????????????????????????????????????????????????????????????????????????????????????????????????????????????????????????????????????????????????????????????????????????????????????????????????????????????????????????????????????????????????????????????????????????????????????????????????????????????????????????????????????????????????????????????????????????????????????????????????????????????????????????????????????????????????????????????????????????????????????????????????????????????????????????????????????????????????????????????????????????????????????????????????????????????????????????????????????????????????????????????????????????????????????????????????????????????????????????????????????????????????????????????????????
Eudyptes_chrysolophus           1001201210111002100?2111111111221000000000000000111000011101002201110021201100000012001020001020120003102111020110111120{01}120401111111010111013121010012001120211200212121201000300211220112301111011110110000101111001110300102302111021310000011100000111001?GACTTAATGCGCAATAGGCAAGCACTTGAGAAAGATGCCAATGACATGAAAACACAAGACAATAAAGCTCATCAGAACAATCTGAAGCAACTTTGCCGCATCTGTGGAGTTTCATTTAAAACTGATTGTTACAAGAGAACTCATCCAGTGCATGGGCCAGTGGATGATGAAACTCTGTGGCTTCTGAGAAAGAAAGAGAAAAAAGCAACCTCTTGGCCAGATCTTATTGCTAAGGTTTTTAAGATTGATGTGCGAGGGGACATTGATACTATCCATCCCACTCGATTTTGTCACAACTGCTGGAGTATTATCCATAGAAAATTCAGTAATACTCCATGTGAAGTATATTTTCCTAGGAACAGCACGATGGATTGGCAACCCCACTCCCCAAACTGTGATGTGTGCCACACTACCAGTCAGGGAGTCAAGAGAAAAAGCCATCCACCCAGTGTACAACATGGCAAACGTGTGAAGACCATTGCAGAACATGCTCGAATAAAGAGAGGTGTAAAGAACCAAGCACAGATAAACAACAAAAATTTAATGAAAGAGATTGTCAATTGCAAGAATGTACATCTCAGCACCAAGCTGCTTGCAGTTGATTACCCAGCAGATTTCATTAAATCCATCTCTTGCCAGATCTGTGAGCATATTTTGGCAGATCCAGTGGAAACAACATGTAGACACTTGTTTTGCAGAACTTGCATCCTTAAATGTATCAAAGTTATGGGCAGCTATTGCCCCTCCTGCTGGTATCCTTGCTTCCCTACTGATCTGGTAACCCCAGTGAAATCCTTCCTGAACATCCTTGATAGCCTTGGTATAAGATGCCCTGTAAAGGAATGTGATGAAGAGATCTTGCATGGAAAATATGGCCAACACCTCTCCAGCCACAAGGAGATGAAAGATAGAGAGCTCTACAGCCACATAAATAAAGGTGGCCGACCGAGGCAGCATCTCCTGTCTTTGACCAGGAGAGCTCAGAAACATCGTCTGAGAGAACTGAAACGTCAAGTCAAGGCTTTTGCTGAGAAAGAAGAGGGTGGCGATATAAAGGCTGTATGCATGACTTTGTTCCTGCTAGCTTTAAGAGCAAAAAATGAACACAGACAAGCAGATGAATTGGAGGCTATAATGCAAGGGAGGGGATCTGGACTTCACCCTGCTGTCTGCCTGGCAATCCGAGTCAACACGTTTCTCAGCTGTAGCCAGTATCATAAAATGTATAGAACGGTAAAAGCTGTCACTGGGAGGCAGATCTTCCAGCCTTTGCATGCTCTTCGCACTGCTGAGAAAGCCCTCCTACCAGGCTATCATCCATTTGAGTGGAAACCTCCCTTGAAAAATGTATCCACTAACACAGAAGTGGGAATTATAGATGGACTATCAGGATTGCCACTTTCAATTGATGACTACCCAGTAGACACAATTGCAAAGAGATTTCGATATGATGCAGCCTTGGTTTGTGCCTTAAAGGACATGGAGGAGGAGATCTTGGAAGGCATGAAAGCAAAAAACCTGGATGACTATTTAAATGGTCCCTTCACTGTGGTGGTAAAAGAGTCCTGTGATGGAATGGGAGACGTCAGTGAGAAGCATGGAAGTGGGCCTGCTGTCCCAGAGAAGGCTGTTCGCTTTTCTTTCACAGTCATGAACATTGCTATAGCATATGGGAATGAAAGCAAGAGGATCTTTGAAGAAGTAAAGCCCAATTCAGAGTTGTGTTGCAAGCCTTTGTGCCTTATGCTGGCTGATGAATCGGATCATGAAACACTGACAGCAGTCCTGAGCCCCCTCATAGCAGAAAGAGAGGCTATGAAAAACAGTGAACTGCTACTTGAAATGGGAGGCATCCTGAGAACATTCAAATTCATCTTTAGGGGTACAGGATATGATGAGAAACTTGTGCGGGAAGTGGAAGGGCTGGAGGCCTCAGGTTCCACTTATATTTGTACCCTGTGTGACGCAACCCGCCTGGAGGCGTCCCAGAATTTGGTCTTCCACTCCATAACAAGAAGCCATGCTGAAAATCTGGAGCGATATGAAATATGGAGGTCCAACCCATATCACGAATCTGTTGATGAGCTCCGTGACAGAGTGAAGGGTGTTTCAGCCAAACCTTTTATTGAGACCGTTCCCTCCATAGATGCGTTGCACTGTGACATTGGCAATGCAACAGAATTCTACAGGATTTTCCAGATGGAGATCGGTGAAGTTTACAAGAATCCCGATGTGTCTAAAGAGGAGAGGAAGAGGTTGCAGTTGACTCTTGACAAACACCTCAGGAAGAAGATGAACTTGAAGCCTATGATGAGGATGAGTGGAAATTTTGCTAGGAAGCTCATGTCCAAAGAGACAGTAGAGGCAGTATGTGAATTAATAAAGTGTGAGGAAAGGCATGAAGCCCTAAAAGAACTAATGGATCTTTATCTGAAGATGAAGCCAGTGTGGCGATCTTCATGCCCTGCCAAGGAGTGTCCAGAATTGCTGTGCCAGTATAGCTACAATTCACAGCGTTTTGCTGAGCTCCTATCTACAAAGTTCAAGTACAGATATGAAGGCAAGATTACAAATTATTTCCACAAAACCCTTGCTCATGTTCCTGAAATCATTGAAAGAGATGGGTCAATTGGGGCCTGGGCAAGTGAAGGAAATGAGTCTGGAAACAAACTGTTTAGGAGGATGGCCCCCAACCTCCGAAAATCCCACCCCCTCCTAAAAACAATCAATAACTCCCTAATCGACCTACCCACTCCATCAAACATCTCCGCCTGATGAAACTTCGGATCTCTTCTGGGCATCTGCCTGGCCACACAAATCCTAACCGGCCTCTTACTGGCTGCCCACTACACCGCAGACACCACTCTAGCTTTCTCCTCCGTCGCCCATACATGCCGAAACGTACAATATGGCTGATTAATCCGCAATCTACACGCAAATGGAGCCTCATTCTTCTTCATCTGCATCTACCTTCACATCGGCCGCGGACTCTACTACGGCTCCTACCTGTACAAAGAAACCTGAAATACAGGCATTATCCTCCTGCTCACCCTCATAGCAACCGCCTTCGTAGGCTATGTCCTACCATGGGGCCAAATATCCTTCTGAGGGGCCACAGTCATCACCAACCTATTCTCAGCCATCCCCTATATCGGCCAAACCCTCGTAGAATGGGCCTGAGGCGGCTTCTCAGTAGACAACCCCACACTAACCCGATTCTTCACACTACACTTCCTTCTCCCCTTCATAATCGCAGGCCTCACCCTAATCCACCTCACCTTCCTCCACGAGTCAGGCTCAAACAACCCACTAGGCATCGTAGCCAACTCCGACAAAATCCCATTCCACCCCTACTACTCCACAAAAGATATCCTAGGATTTATCCTCCTACTCCTTCCACTAACAGCCCTTGCCCTATTCTCACCCAACTTGCTAGGAGACCCAGAAAACTTCACCCCAGCAAACCCCCTAGTCACACCCCCACATATCAAACCAGAATGATACTTCCTATTTGCATACGCTATCCTACGCTCAATCCCCAACAAACTGGGGGGAGTCCTAGCCCTAGCAGCCTCAGTACTGATCCTATTCCTAATCCCCCTCCTCCACAAGTCCAAACAGCGTACAATAACCTTCCGTCCCCTCTCCCAGCTCCTATTCTGAACCTTAGTAGCCAACCTCACCATCCTAACATGGATCGGCAGCCAACCAGTAGAACACCCCTTCATCATCATCGGCCAACTAGCTTCCCTCACCTACTTCACCATCCTCCTAATCCTCTTCCCCCTCATCGGGACTCTAGAAAACAAGATACTTAAC?????????????????????????????????????????????????????????????????????????????????????????????????????????CTTAGCCTACTCATCCGTGCAGAGCTCGGCCAACCTGGAACTCTCCTAGGAGACGACCAAATCTACAACGTAATCGTCACCGCCCATGCTTTCGTAATAATCTTCTTCATAGTAATACCCATTATGATCGGAGGATTCGGAAACTGACTAGTCCCCCTTATAATTGGCTCCCCCGACATAGCATTCCCCCGCATGAATAACATAAGCTTCTGACTACTCCCCCCTTCCTTCCTACTCCTACTAGCCTCCTCCACAGTAGAAGCAGGAGCTGGCACAGGATGAACTGTATACCCACCACTAGCAGGCAACCTAGCCCATGCCGGGGCATCTGTAGACTTAGCCATTTTCTCACTCCACCTAGCAGGAGTCTCCTCCATTCTTGGAGCAATTAACTTCATCACCACCGCCATCAACATAAAACCCCCAGCCCTCTCACAGTACCAAACCCCTCTATTC???????????????????????????????????????????????????????????????????????????????????????????????????????????????????????????????????????????????????????????????????????????????????????????????????????????????????????????????????????????????????????????????????????????????????????????????????????????????????????????????????????????????????????????????????????????????????????????????????????????????????????????????????????????????????????????????????????????????????????????????????????????????????????????????????????????????????????????????????????????????????????????????????????????????????????????????????????????????????????????????????????????????????????????????????????????????????????????????????????????????????????????????????????????????????????????????????????????????????????????????????????????????????????????????????????????????????????????????????????????????????????????????????????????????????????????????????????????????????????????????????????????????????????????????????????????????????????????????????????????????????????????????????????????????????????????????????????????????????????????????????????????????????????????????????????????????????????????????????????????????????????????????????????????????????????????????????????????????????CACAAGAGACCCAAATTAACTGTA?ATACGGCGTAAAGAGTGGTACCATGCTATCCTA?ACAACTAAGATCAAAGTGCAACTAAGCCGTCATAAGCCCAAGATGCATCTAAAAACACCCTCAAGACGATCTTAGCACTTCC?GACTGATTAAATCCCACGAAAGCTAGGGCACAAACTGGGATTAGATACCCCACTATGCCTAGCCCTAAATCTTGATACTCTCTCCCACTAAAGTATCCGCCCGAGAACTACGAGCACAAACGCTTAAAACTCTAAGGACTTGGCGGTGCCCCAGATCCACCTAGAGGAGCCTGTTCTGTAATCGATAACCCACGATACACCCAACCCCCCCTTGCC?AAAACAGCCTATATACCGCCGTCGCCAGCCCACCT?CCCCTGAGAGTCCAACAGTGAGCGAAATAGCCCCAC????CCCGCTAGCAAGACAGGTCAAGGTATAGCCTATGGGGCGGAAGAAATGGGCTACATTTTCTAAGATAGACAACTT?CACGGAAAGGGAC?ATGAAAC?CATCCCCAGAAGGCGGATTTAGCAGTAAAGTGGGATAATAAA??GCCCCCTTTAAACCGGCCCTGAGGCACGTACATACCGCCCGTCACCCTCCTCACAAGCTACATACA?TACGTAA?CTAACTCCC??ACTCACCAGC??TGAAGACGAGGTAAGTCGTAACAACACGTACATACCGCCCGTCACCCTCCTCACAAGCTACATACA?TACGTAA?CTAACTCCC??ACTCACCAGC??TGAAGACGAGGTAAGTCGTAACAA?????????????????????????????????????????????????????????????????????????????????????????????????????????????????????????????????????????????????????????????????????????????????????????????????????????????????????????????????????????????????????????????????????????????????????????????????????????????????????????????????????????????????????????????????????????????????????????????????????????????????????????????????GCCTGTGAAACGAATCTAAGTTCCCTCTTAAT??????????TTTCCCTCCCGGACG??????ATCTTAGCCACCATGTGACAAATCAAGAGTAATTTAAAGGAGGTACAGCTCCTTT?AAAAAAGAATACAATCTTCCCTAGCGGATAA?CTACCCAA?CA????CCCCA?????GACTGTAGGCCCTCAAGCAGCCACCAACAGAGAGTGCGTCAAAGCTCCACCCCCAAAAA???TCCAAAAACAACAGGACTCCCTTA?TCTATAACAGGCCAACCTATGACAATAGGAGGATCAATGCTAAAATGAGTAATCGGGGG????????TCACCCTCCAAA?GCGCAAGCTTACAT?TCCTCACATTATTAACAGACCCTAAACTAATACCCCTAACCC??AACAAG?CCAAGTATTAAATTC??TCTGTTAACCCAACCCAGGAGCGCCCA?TTAGAAAGATTCAAATCTGCAAAAGGAACTAGGCAATCCCAAGGCCCGACTGTTTACCAAAAACATAGCCTTCAGCCAACCAAGTATTGAAGGTGATGCCTGCCCAGTGACACC?CAGTTTAACGGCCGCGGTATCCTAACCGTGCGAAGGTAGCGCAATCAATTGTCCCATAAATCGAGACTTGTATTAATGGCTAAACGAGGTCTTAACTGTCTCTTGCAGACAATCAATGAAATTGATCTTCCTGTGCAAAAGCAGGAATAAACCCATAAGACGAGAAGACCCTGTGGAACTTAAAAATCAGCGACCACTAC?CGC???AACCCGAAACCTACTAGGCCCACG??ACCC?CATAAAACACTGGTCCGCATTTTTCGGTTGGGGCGACCTTGGAGAAAAACAAATCCTCCAAAAACAAGATCAATAAATCTTGACCAAGAACAACCCCTCAACGTGCTAACAGCAACCAGACCCAATATAA??TTGATCAATGGACCAAGCTACCCCAGGGATAACAGCGCAATCCCCTCCGAGAGCCCGTATCGACAAGGGGGTTT?ACGACCTCGATGTTGGATCAGGACATCCTAATGGTGCAGCCGCTATT?AAGGGTTCGTTTGTTCAACGATTAACAGTCCTACGTGATCTGAGTTCAGACCGGAGCAAT??????????????????????????????????????????????????????????????????????????????????????????????????????????????????????????????????????????????????????????????????
Eudyptes_filholi                1001201210111?02100?211111111121020000000000000010100001110100220111002120110000001200102?0?102012?0031021110?0?10111120?120?011?1111010111013121?1001200112?211200212121201000??021?2201123011110111101100001011110011103?0102?0?11?021??0?0???????????????????????????????????????????????????????????????????????????????????????????????????????????????????????????????????????????????????????????????????????????????????????????????????????????????????????????????????????????????????????????????????????????????????????????????????????????????????????????????????????????????????????????????????????????????????????????????????????????????????????????????????????????????????????????????????????????????????????????????????????????????????????????????????????????????????????????????????????????????????????????????????????????????????????????????????????????????????????????????????????????????????????????????????????????????????????????????????????????????????????????????????????????????????????????????????????????????????????????????????????????????????????????????????????????????????????????????????????????????????????????????????????????????????????????????????????????????????????????????????????????????????????????????????????????????????????????????????????????????????????????????????????????????????????????????????????????????????????????????????????????????????????????????????????????????????????????????????????????????????????????????????????????????????????????????????????????????????????????????????????????????????????????????????????????????????????????????????????????????????????????????????????????????????????????????????????????????????????????????????????????????????????????????????????????????????????????????????????????????????????????????????????????????????????????????????????????????????????????????????????????????????????????????????????????????????????????????????????????????????????????????????????????????????????????????????????????????????????????????????????????????????????????????????????????????????????????????????????????????????????????????????????????????????????????????????????????????????????????????????????????????????????????????????????????????????????????????????????????????????????????????????????????????????????????????????????????????????????????????????????????????????????????????????????????????????????????????????????????????????????????????????????????????????????????????????????????????????????????????????????????????????????????????????????????????????????????????????????????????????????????????????????????????????????????????????????????????????????????????????????????????????????????????????????????????????????????????????????????????????????????????????????????????????????????????????????????????????????????????????????????????????????????????????????????????????????????????????????????????????????????????????????????????????????????????????????????????????????????????????????????????????????????????????????????????????????????????????????????????????????????????????????????????????????????????????????????????????????????????????????????????????????????????????????????????????????????????????????????????????????????????????????????????????????????????????????????????????????????????????????????????????????????????????????????????????????????????????GGTCAGATATCCTTCTGAGGAGCCACAGTCATCACCAACCTATTCTCAGCCATCCCCTACATCGGCCAAACCCTCGTAGAGTGGGCCTGAGGCGGCTTCTCAGTAGACAACCCCACACTAACCCGATTCTTCACACTACACTTCCTTCTCCCCTTCATAATCGCAGGCCTCACCTTAATCCACCTCACCTTCCTCCACGAATCAGGCTCAAACAACCCTCTAGGCATCGTAGCCAACTCCGACAAAATCCCATTCCACCCCTACTACTCTACAAAAGACATCCTAGGATTTATCCTCCTACTCTTTCCACTAACAGCCCTTGCCCTATTCTCACCCAACTTGCTAGGAGACCCAGAAAACTTCACCCCAGCAAACCCCCTAGTCACACCCCCACATATCAAACCAGAATGGTACTTCCTATTTGCATACGCTATCCTACGCTCAATCCCCAACAAACTGGGAGGAGTCCTAGCCCTAGCAGCATCAGTACTAATCCTGTTCCTAATCCCCCTCCTCCACAAATCCAAGCAGCGCACAATAACCTTCCGCCCCCTCTCCCAACTTCTATTCTGAACCCTAGTAGCCAACCTCACCATCCTAACATGAATCGGCAGCCAGCCAGTAGAGCACCCCTTCATCATCATCGGCCAACTAGCCTCCCTCACCTA???????????????????????????????????????????????????????????????????????????????????????????????????????????????????????????????????????????????????????????????????????????????????????????????????????????????????????????????????????????????????CACCGCCCATGCTTTCGTAATAATCTTCTTCATAGTAATACCCATCATGATCGGAGGATTCGGAAACTGACTAGTCCCCCTTATAATCGGCGCCCCCGACATAGCATTCCCCCGCATGAATAACATAAGCTTCTGACTACTCCCCCCTTCCTTCCTACTCCTACTAGCCTCCTCCACAGTAGAAGCAGGAGCTGGCACAGGATGAACTGTATATCCACCACTAGCAGGCAACCTAGCCCATGCCGGAGCATCTGTAGACTTAGCTATTTTCTCACTCCACCTAGCAGGAGTCTCCTCCATTCTAGGAGCAATTAACTTCATCACCACCGCCATCAACATAAAACCCCCAGCCCTCTCACAGTACCAAACCCCTCTATTCGTATGATCCGTCCTTATCACAGCCGTCCTCCTACTACTCTCACTCCCCGTACTCGCTGCAGGCATCACCATGCTACTAACAGACCGAAACTTAAACACCACCTTCTTCGACCCCGCCGGAGGAGGTGACCCAATCCTATACCAACACCTCTTTT???????????????????????????????????????????????????????????????????????????????????????????????????????????????????????????????????????????????????????????????????????????????????????????????????????????????????????????????????????????????????????????????????????????????????????????????????????????????????????????????????????????????????????????????????????????????????????????????????????????????????????????????????????????????????????????????????????????????????????????????????????????????????????????????????????????????????????????????????????????????????????????????????????????????????????????????????????????????????????????????????????????????????????????????????????????????????????????????????????????????????????????????????????????????????????????????????????????????????????????????????????????????????????????????????????????????????????????????????????????????????????????????????????????????????????????????????????????????????????????????????????????????????????????????????????????????????????????????????????????????????????????????????????????????????????????????????????????????????????????????????????????????????????????????????????????????????????????????????????????????????????????????????????????????????????????????????????????????????????????????????????????????????????????????????????????????????????????????????????????????????????????????????????????????????????????????????????????????????????????????????????????????????????????????????????????????????????????????????????????????????????????????????????????????????????????????????????????????????????????????????????????????????????????????????????????????????????????????????????????????????????????????????????????????????????????????????????????????????????????????????????????????????????????????????????????????????????????????????????????????????????????????????????????????????????????????????????????????????????????????????????????????????????????????????????????????????????????????????????????????????????????????????????????????????????????????????????????????????????????????????????????????????????????????????????????????????????????????????????????????????????????????????????????????????????????????????????????????????????????????????????????????????????????????????????????????????????????????????????????????????????????????????????????????????????????????????????????????????????????????????????????????????????????????????????????????????????????????????????????????????????????????????????????????????????????????????????????????????????????????????????????????????????????????????????????????????????????????????????????????????????????????????????????????????????????????????????????????????????????????????????????????????????????????????????????????????????????????????????????????????????????????????????????????????????????????????????????????????????????????????????????????????????????????????????????????????????????????????????????????????????????????????????????????????????????????????????????????????????????????????????????????????????????????????????????????????????????????????????????????????????????????????????????????????????????????????????????????????????????????????????????????????????????????????????????????????????????????????????????????????????????????????????????????????????????????????????????????????????????????????????????????????????????????????????????????????????????????????????????????????????????????????????????????????????????????????????????????????????????????????????????????????????????????????????????????????????????????????????????????????????????
Eudyptes_moseleyi               1001201110111?02100?21111111102102000000000000001010000211010022011100212011000000120010200010201200031021110200101111201120401111111010111013121?1001200112?211200212121201000??021?2201123011110111101100001011110011103?0102?0?11?021??0?0???????????????1???????????????????????????????????????????????????????????????????????????????????????????????????????????????????????????????????????????????????????????????????????????????????????????????????????????????????????????????????????????????????????????????????????????????????????????????????????????????????????????????????????????????????????????????????????????????????????????????????????????????????????????????????????????????????????????????????????????????????????????????????????????????????????????????????????????????????????????????????????????????????????????????????????????????????????????????????????????????????????????????????????????????????????????????????????????????????????????????????????????????????????????????????????????????????????????????????????????????????????????????????????????????????????????????????????????????????????????????????????????????????????????????????????????????????????????????????????????????????????????????????????????????????????????????????????????????????????????????????????????????????????????????????????????????????????????????????????????????????????????????????????????????????????????????????????????????????????????????????????????????????????????????????????????????????????????????????????????????????????????????????????????????????????????????????????????????????????????????????????????????????????????????????????????????????????????????????????????????????????????????????????????????????????????????????????????????????????????????????????????????????????????????????????????????????????????????????????????????????????????????????????????????????????????????????????????????????????????????????????????????????????????????????????????????????????????????????????????????????????????????????????????????????????????????????????????????????????????????????????????????????????????????????????????????????????????????????????????????????????????????????????????????????????????????????????????????????????????????????????????????????????????????????????????????????????????????????????????????????????????????????????????????????????????????????????????????????????????????????????????????????????????????????????????????????????????????????????????????????????????????????????????????????????????????????????????????????????????????????????????????????????????????????????????????????????????????????????????????????????????????????????????????????????????????????????????????????????????????????????????????????????????????????????????????????????????????????????????????????????????????????????????????????????????????????????????????????????????????????????????????????????????????????????????????????????????????????????????????????????????????????????????????????????????????????????????????????????????????????????????????????????????????????????????????????????????????????????????????????????????????????????????????????????????????????????????????????????????????????????????????????????????????????????????????????????????????????????????????????????????????????????????????????????????????????????????????????GGTCAGATATCCTTCTGAGGGGCCACAGTCATCACCAACCTATTCTCAGCCATCCCCTACATCGGCCAAACCCTCGTAGAGTGGGCCTGAGGCGGCTTCTCAGTAGACAACCCCACACTAACCCGATTCTTCACACTACACTTCCTTCTCCCCTTCATAATCGCAGGCCTCACCTTAATCCACCTCACCTTCCTCCACGAATCAGGCTCAAACAACCCCCTAGGCATCGTAGCCAACTCCGACAAAATCCCATTCCACCCCTACTACTCTACAAAAGATATCCTAGGATTTATCCTCCTACTCCTTCCACTAACAACCCTTGCCCTATTCTCACCCAACTTGCTAGGAGACCCAGAAAACTTCACCCCAGCAAACCCCCTAGTCACACCCCCACATATCAAACCAGAGTGGTACTTCCTATTTGCATACGCTATCCTACGCTCAATCCCCAACAAACTGGGAGGAGTCCTAGCCCTAGCAGCATCAGTACTAATCCTGTTCCTAATCCCCCTCCTCCACAAATCCAAGCAGCGCACAATAACCTTCCGCCCCCTCTCCCAACTTCTATTCTGAACCCTAGTGGCCAACCTCACCATCCTAACATGAATCGGCAGCCAACCAGTAGAGCACCCCTTCATCATCATCGGCCAACTAGCCTCCCTTACCTA???????????????????????????????????????????????????????????????????????????????????????????????????????????????????????????????????????????????????????????????????????????????????????????????????????????????????????????????????????????????????CACCGCCCATGCTTTCGTAATAATCTTCTTCATAGTAATACCCATCATGATCGGAGGATTCGGAAACTGATTAGTCCCCCTCATAATCGGCGCCCCCGACATAGCATTCCCCCGCATGAACAACATAAGCTTCTGACTACTCCCCCCTTCCTTCCTACTCCTACTAGCCTCCTCCACAGTAGAAGCAGGAGCTGGTACAGGATGAACTGTATATCCACCACTAGCAGGCAACCTAGCCCATGCCGGAGCATCTGTAGACTTAGCTATTTTCTCACTCCACCTAGCAGGAGTCTCCTCCATTCTGGGAGCAATTAACTTCATCACCACCGCCATCAACATAAAACCCCCAGCCCTCTCACAGTACCAAACCCCCCTATTCGTATGATCCGTCCTTATCACAGCCGTCCTCCTACTACTCTCACTCCCCGTACTCGCTGCAGGCATCACCATGCTACTAACAGACCGGAACTTAAACACCACCTTCTTTGACCCCGCCGGAGGAGGTGACCCAATCCTATACCAACACCTCTTTT???????????????????????????????????????????????????????????????????????????????????????????????????????????????????????????????????????????????????????????????????????????????????????????????????????????????????????????????????????????????????????????????????????????????????????????????????????????????????????????????????????????????????????????????????????????????????????????????????????????????????????????????????????????????????????????????????????????????????????????????????????????????????????????????????????????????????????????????????????????????????????????????????????????????????????????????????????????????????????????????????????????????????????????????????????????????????????????????????????????????????????????????????????????????????????????????????????????????????????????????????????????????????????????????????????????????????????????????????????????????????????????????????????????????????????????????????????????????????????????????????????????????????????????????????????????????????????????????????????????????????????????????????????????????????????????????????????????????????????????????????????????????????????????????????????????????????????????????????????????????????????????????????????????????????????????????????????????????????????????????????????????????????????????????????????????????????????????????????????????????????????????????????????????????????????????????????????????????????????????????????????????????????????????????????????????????????????????????????????????????????????????????????????????????????????????????????????????????????????????????????????????????????????????????????????????????????????????????????????????????????????????????????????????????????????????????????????????????????????????????????????????????????????????????????????????????????????????????????????????????????????????????????????????????????????????????????????????????????????????????????????????????????????????????????????????????????????????????????????????????????????????????????????????????????????????????????????????????????????????????????????????????????????????????????????????????????????????????????????????????????????????????????????????????????????????????????????????????????????????????????????????????????????????????????????????????????????????????????????????????????????????????????????????????????????????????????????????????????????????????????????????????????????????????????????????????????????????????????????????????????????????????????????????????????????????????????????????????????????????????????????????????????????????????????????????????????????????????????????????????????????????????????????????????????????????????????????????????????????????????????????????????????????????????????????????????????????????????????????????????????????????????????????????????????????????????????????????????????????????????????????????????????????????????????????????????????????????????????????????????????????????????????????????????????????????????????????????????????????????????????????????????????????????????????????????????????????????????????????????????????????????????????????????????????????????????????????????????????????????????????????????????????????????????????????????????????????????????????????????????????????????????????????????????????????????????????????????????????????????????????????????????????????????????????????????????????????????????????????????????????????????????????????????????????????????????????????????????????????????????????????????????????????????????????????????????????????????????????????????????????????????
Eudyptes_pachyrhynchus          1001201010111?02100?211111111011000000000000000010100001110200220111002120110000001200{01}020001020120003102111020010111120212040111111101011101312101{01}01200112?211200212121201000??0211220112301111011110110000101111001110300102302111021310?00011{01}0000011100??GACTTAATGCGCAATAGGCAAGCACTTGAGAAAGATGCCAATGACATGAAAACACAAGACAATAAAGCTCATCAGAACAATCTGAAGCAACTTTGCCGCATCTGTGGAGTTTCATTTAAAACTGATTGTTACAAGAGAACTCATCCAGTGCATGGGCCAGTGGATGATGAAACTCTGTGGCTTCTGAGAAAGAAAGAGAAAAAAGCAACCTCTTGGCCAGATCTTATTGCTAAGGTTTTTAAGATTGATGTGCGAGGGGACATTGATACTATCCATCCCACTCGATTTTGTCACAACTGCTGGAGTATTATCCATAGAAAATTCAGTAATACTCCATGTGAAGTATATTTTCCTAGGAACAGCACGATGGATTGGCAACCCCACTCCCCAAACTGTGATGTGTGCCACACTACCAGTCAGGGAGTCAAGAGAAAAAGCCATCCACCCAGTGTACAACATGGCAAACGTGTGAAGACCATTGCAGAACATGCTCGAATAAAGAGAGGTGTAAAGAACCAAGCACAGATAAACAACAAAAATTTAATGAAAGAGATTGTCAATTGCAAGAATGTACATCTCAGCACCAAGCTGCTTGCAGTTGATTACCCAGCAGATTTCATTAAATCCATCTCTTGCCAGATCTGTGAGCATATTTTGGCAGATCCAGTGGAAACAACATGTAGACACTTGTTTTGCAGAACTTGCATCCTTAAATGTATCAAAGTTATGGGCAGCTATTGCCCCTCCTGCTGGTATCCTTGCTTCCCTACTGATCTGGTAACCCCAGTGAAATCCTTCCTGAACATCCTTGATAGCCTTGGTATAAGATGCCCTGTAAAGGAATGTGATGAAGAGATCTTGCATGGAAAATATGGCCAACACCTCTCCAGCCACAAGGAGATGAAAGATAGAGAGCTCTACAGCCACATAAATAAAGGTGGCCGACCGAGGCAGCATCTCCTGTCTTTGACCAGGAGAGCTCAGAAACATCGTCTGAGAGAACTGAAACGTCAAGTCAAGGCTTTTGCTGAGAAAGAAGAGGGTGGCGATATAAAGGCTGTATGCATGACTTTGTTCCTGCTAGCTTTAAGAGCAAAAAATGAACACAGACAAGCAGATGAATTGGAGGCTATAATGCAAGGGAGGGGATCTGGACTTCACCCTGCTGTCTGCCTGGCAATCCGAGTCAACACGTTTCTCAGCTGTAGCCAGTATCATAAAATGTATAGAACGGTAAAAGCTGTCACTGGGAGGCAGATCTTCCAGCCTTTGCATGCTCTTCGCACTGCTGAGAAAGCCCTCCTACCAGGCTATCATCCATTTGAGTGGAAACCTCCCTTGAAAAATGTATCCACTAACACAGAAGTGGGAATTATAGATGGACTATCAGGATTGCCACTTTCAATTGATGACTACCCAGTAGACACAATTGCAAAGAGATTTCGATATGATGCAGCCTTGGTTTGTGCCTTAAAGGACATGGAGGAGGAGATCTTGGAAGGCATGAAAGCAAAAAACCTGGATGACTATTTAAATGGTCCCTTCACTGTGGTGGTAAAAGAGTCCTGTGATGGCATGGGAGACGTCAGTGAGAAGCATGGAAGTGGGCCTGCTGTCCCAGAGAAGGCTGTTCGCTTTTCTTTCACAGTCATGAACATTGCTATAGCATATGGGAATGAAAGCAAGAGGATCTTTGAAGAAGTAAAGCCCAATTCAGAGTTGTGTTGCAAGCCTTTGTGCCTTATGCTGGCTGATGAATCGGATCATGAAACACTGACAGCAGTCCTGAGCCCCCTCATAGCAGAAAGAGAGGCTATGAAAAACAGTGAACTGCTACTTGAAATGGGAGGCATCCTGAGAACATTCAAATTCATCTTTAGGGGTACAGGATATGATGAGAAACTTGTGCGGGAAGTGGAAGGGCTGGAGGCCTCAGGTTCCACTTATATTTGTACCCTGTGTGACGCAACCCGCCTGGAGGCGTCCCAGAATTTGGTCTTCCACTCCATAACAAGAAGCCATGCTGAAAATCTGGAGCGATATGAAATATGGAGGTCCAACCCATATCACGAATCTGTTGATGAGCTCCGTGACAGAGTGAAGGGTGTTTCAGCCAAACCTTTTATTGAGACCGTTCCCTCCATAGATGCGTTGCACTGTGACATTGGCAATGCAACAGAATTCTACAGGATTTTCCAGATGGAGATCGGTGAAGTTTACAAGAATCCCGATGTGTCTAAAGAGGAGAGGAAGAGGTTGCAGTTGACTCTTGACAAACACCTCAGGAAGAAGATGAACTTGAAGCCTATGATGAGGATGAGTGGAAATTTTGCTAGGAAGCTCATGTCCAAAGAGACAGTAGAGGCAGTATGTGAATTAATAAAGTGTGAGGAAAGGCATGAAGCCCTAAAAGAACTAATGGATCTTTATCTGAAGATGAAGCCAGTGTGGCGATCTTCATGCCCTGCCAAGGAGTGTCCAGAATTGCTGTGCCAGTATAGCTACAATTCACAGCGTTTTGCTGAGCTCCTATCTACAAAGTTCAAGTACAGATATGAAGGCAAGATTACAAATTATTTCCACAAAACCCTTGCTCATGTTCCTGAAATCATTGAAAGAGATGGGTCAATTGGGGCCTGGGCAAGTGAAGGAAATGAGTCTGGAAACAAACTGTTTAGGAGG?????????????????????????????????????????????????????????????????????????????????????????????????????????????????????????????????ACACAAATCCTAACCGGCCTCTTACTGGCTGCTCACTACACCGCAGACACCACCCTAGCCTTCTCCTCCGTCGCCCACACATGCCGAAACGTACAATACGGCTGATTAATCCGCAACCTACACGCAAACGGGGCCTCATTCTTCTTCATCTGCATCTACCTCCACATCGGCCGCGGACTCTATTACGGCTCCTACCTGTACAAAGAAACCTGAAATACAGGCATTATCCTCCTGCTCACACTCATAGCAACCGCCTTCGTAGGCTATGTCCTACCATGAGGCCAAATATCCTTCTGAGGGGCCACAGTCATCACCAACCTATTCTCAGCCATCCCCTACATCGGCCAAACCCTTGTAGAATGGGCCTGAGGTGGCTTCTCAGTAGACAATCCCACACTAACCCGATTCTTCACACTACACTTTCTCCTCCCCTTCATAATCGCAGGCCTCACCCTAATCCACCTCACCTTCCTCCACGATTCAGGCTCAAACAACCCACTAGGCATCGTAGCCAACTCCGACAAAATCCCATTCCACCCCTACTACTCCACAAAAGATATCCTAGGATTTATCCTCCTACTCCTTCCACTAGCAGCCCTCGCCCTATTCTCACCCAACTTGCTAGGAGACCCAGAAAACTTCACTCCAGCAAGCGCCCTAGTCACACCCCCACATATCAAACCAGAATGGTACTTCCTATTTGCATACGCTATCCTACGCTCAATCCCTAACAAACTGGGAGGAGTCCTAGCCCTAGCAGCATCAGTACTAATTCTGTTCCTAATCCCCCTCCTCCACAAATCCAAGCAGCGTACAATAACCTTCCGCCCCCTCTCCCAACTTCTATTTTGAACCTTAGTAGCCAACCTCACTATCCTAACATGAATCGGCAGCCAACCAGTAGAACATCCCTTCATCATTATCGGCCAACTAGCCTCCCTCACCTACTTCACCATCCTCCTAATCCTCTTCCCCCTCATCGGGACCCTAGAAAACAACA?AC?CAAC?????????????????????????????????????????????????????????????????????????????????????????????????????????CTCAGCCTACTCATCCGCGCAGAGCTCGGTCAACCCGGAACTCTTCTAGGTGACGACCAAATCTACAACGTAATCGTCACCGCCCATGCTTTCGTAATAATCTTCTTCATAGTAATACCCATTATGATCGGAGGATTCGGAAATTGATTAGTCCCCCTTATAATTGGCGCCCCCGACATAGCATTCCCCCGCATGAATAACATAAGCTTCTGACTACTCCCCCCTTCCTTCCTACTCCTACTAGCCTCCTCCACAGTAGAAGCAGGAGCTGGCACAGGATGGACTGTATATCCACCACTAGCAGGCAACCTAGCCCATGCCGGAGCATCCGTAGACTTAGCCATCTTCTCACTCCACCTAGCAGGAGTCTCCTCCATTCTGGGAGCAATTAACTTCATCACCACCGCCATCAACATAAAACCCCCAGCCCTCTCACAGTACCAAACCCCTCTATTC???????????????????????????????????????????????????????????????????????????????????????????????????????????????????????????????????????????????????????????????????????????????????????????????????????????????????????????????????????????????????????????????????????????????????????????????????????????????????????????????????????????????????????????????????????????????????????????????????????????????????????????????????????????????????????????????????????????????????????????????????????????????????????????????????????????????????????????????????????????????????????????????????????????????????????????????????????????????????????????????????????????????????????????????????????????????????????????????????????????????????????????????????????????????????????????????????????????????????????????????????????????????????????????????????????????????????????????????????????????????????????????????????????????????????????????????????????????????????????????????????????????????????????????????????????????????????????????????????????????????????????????????????????????????????????????????????????????????????????????????????????????????????????????????????????????????????????????????????????????????????????????????????????????????????????????????????????????????????CACAAGAGACCCAAATTAACTGTA?GTACGGCGTAAAGAGTGGTACCATGCTATCTCA?ACAACTAAGATCAAAGTGCAACTAAGCCGTCATAAGCCCAAGATGCATCTAAAAACACCCTCAAGACGATCTTAGCACCTCC?GACTAATTAAATCCCACGAAAGCTAGGACACAAACTGGGATTAGATACCCCACTATGCCTAGCCCTAAATCTTGATACTCCCTCCCACTAAAGTATCCGCCCGAGAACTACGAGCACAAACGCTTAAAACTCTAAGGACTTGGCGGTGCCCCAGATCCACCTAGAGGAGCCTGTTCTGTAATCGATAACCCACGATACACCCAACCCCCCCTTGCC?AAAACAGCCTATATACCGCCGTCGCCAGCCCACCT?CCCCTGAGAGTCTAACAGTGAGCGAAATAGCCCCAC????CTCGCTAGCAAGACAGGTCAAGGTATAGCCTATGGGGCGGAAGAAATGGGCTACATTTTCTAAGATAGACAACTT?CACGGAAAGGGAC?ATGAAAC?CGTCCCCAGAAGGCGGATTTAGCAGTAAAGCGGGATAATAAA??GCCCCCTTTAAACCGGCCCTGAGGCACGTACATACCGCCCGTCACCCTCCTCACAAGCTATATACA?TACGTAA?CTAACTCCT??ACTCACCAGC??TGAAGACGAGGTAAGTCGTAAC??CACGTACATACCGCCCGTCACCCTCCTCACAAGCTATATACA?TACGTAA?CTAACTCCT??ACTCACCAGC??TGAAGACGAGGTAAGTCGTAAC???????????????????????????????????????????????????????????????????????????????????????????????????????????????????????????????????????????????????????????????????????????????????????????????????????????????????????????????????????????????????????????????????????????????????????????????????????????????????????????????????????????????????????????????????????????????????????????????????????????????????????????????????????GTGAAACGAATCTAAGTTCCCTCTTAAT??????????TTTCCCTCCCGGACA??????ATCTTAACCACCATGTGATAAATCAAGAGCAATTTAAAGGAGGTACAGCTCCTTT?AAAAAAGAATACAATCTTCCCTAGCGGATAA?CTACCCAA?CA???CCCCCA?????GACTGTAGGCCCTCAAGCAGCCACCAACAAAGAGTGCGTCAAAGCTCTACTCCCAAAAA???TCCAAAAACAACAGGACTCCCTTA?TCCATAACAGGCCAACCTATGACAATAGGAGAATCAATGCTAAAATGAGTAATCGGGGA????????TCACCCTCCAAA?GCGCAAGCTTACAT?CCCCCACATTATTAACAGACCCTAAACTAATACCCCTAACCC??AACAAG?CCAAGTATTAAATTCACTCTGTTAACCCAACCCAGGAGCGCCCA?TTAGAAAGATTCAAATCTGCAAAAGGAACTAGGCAATCCCAAGGCCCGACTGTTTACCAAAAACATAGCCTTCAGCCAGCCAAGTATTGAAGGTGATGCCTGCCCAGTGACACC?CAGTTTAACGGCCGCGGTATCCTAACCGTGCGAAGGTAGCGCAATCAATTGTCCCATAAATCGAGACTTGTATGAATGGCTAAACGAGGTCTTAACTGTCTCTTGCAGACAATCAATGAAATTGATCTTCCTGTGCAAAAGCAGGAATAAACCCATAAGACGAGAAGACCCTGTGGAACTTAAAAATCAGCGACCACTACACAC???AACCTAAGACCTACTAGGCCCACG??ACCC?CATAAAACACTGGTCCGCATTTTTCGGTTGGGGCGACCTTGGAGAAAAACAAATCCTCCAAAAACAAGATCAATAAATCTTGACCAAGAACAACCTCTCAACGTGCTAACAGCAACCAGACCCAATATAA??TTGATCAATGGACCAAGCTACCCCAGGGATAACAGCGCAATCCCCTCCGAGAGCCCGTAT??AAAAGGGGGTTT?ACGACCTCAATGTTGGATCAGGACATCCTAATGGTGCAGCCGCTATT?AAGGGTTCGTTTGTTCAACGATTAACAGTCCTACGTGATCTGAGTTCAGACCGGAGCAATCCAGGTCGGGTTCTATCTAT??????????????????????????????????????????????????????????????????????????????????????????????????????????????????????????????????????????????
Eudyptes_robustus               1001201210111?02100?21111111101100000000000000001010000211020022011100212011000000120010200010201210031021110200101111200120{45}01111111010111013121?1001200112?211200212121201000??021?22011230111101111011000010111100111030010230?111021310?0?????????????????GACTTAATGCGCAATAGGCAAGCACTTGAGAAAGATGCCAATGACATGAAAACACAAGACAATAAAGCTCATCAGAACAATCTGAAGCAACTTTGCCGCATCTGTGGAGTTTCATTTAAAACTGATTGTTACAAGAGAACTCATCCAGTGCATGGGCCAGTGGATGATGAAACTCTGTGGCTTCTGAGAAAGAAAGAGAAAAAAGCAACCTCTTGGCCAGATCTTATTGCTAAGGTTTTTAAGATTGATGTGCGAGGGGACATTGATACTATCCATCCCACTCGATTTTGTCACAACTGCTGGAGTATTATCCATAGAAAATTCAGTAATACTCCATGTGAAGTATATTTTCCTAGGAACAGCACGATGGATTGGCAACCCCACTCCCCAAACTGTGATGTGTGCCACACTACCAGTCAGGGAGTCAAGAGAAAAAGCCATCCACCCAGTGTACAACATGGCAAACGTGTGAAGACCATTGCAGAACATGCTCGAATAAAGAGAGGTGTAAAGAACCAAGCACAGATAAACAACAAAAATTTAATGAAAGAGATTGTCAATTGCAAGAATGTACATCTCAGCACCAAGCTGCTTGCAGTTGATTACCCAGCAGATTTCATTAAATCCATCTCTTGCCAGATCTGTGAGCATATTTTGGCAGATCCAGTGGAAACAACATGTAGACACTTGTTTTGCAGAACTTGCATCCTTAAATGTATCAAAGTTATGGGCAGCTATTGCCCCTCCTGCTGGTATCCTTGCTTCCCTACTGATCTGGTAACCCCAGTGAAATCCTTCCTGAACATCCTTGATAGCCTTGGTATAAGATGCCCTGTAAAGGAATGTGATGAAGAGATCTTGCATGGAAAATATGGCCAACACCTCTCCAGCCACAAGGAGATGAAAGATAGAGAGCTCTACAGCCACATAAATAAAGGTGGCCGACCGAGGCAGCATCTCCTGTCTTTGACCAGGAGAGCTCAGAAACATCGTCTGAGAGAACTGAAACGTCAAGTCAAGGCTTTTGCTGAGAAAGAAGAGGGTGGCGATATAAAGGCTGTATGCATGACTTTGTTCCTGCTAGCTTTAAGAGCAAAAAATGAACACAGACAAGCAGATGAATTGGAGGCTATAATGCAAGGGAGGGGATCTGGACTTCACCCTGCTGTCTGCCTGGCAATCCGAGTCAACACGTTTCTCAGCTGTAGCCAGTATCATAAAATGTATAGAACGGTAAAAGCTGTCACTGGGAGGCAGATCTTCCAGCCTTTGCATGCTCTTCGCACTGCTGAGAAAGCCCTCCTACCAGGCTATCATCCATTTGAGTGGAAACCTCCCTTGAAAAATGTATCCACTAACACAGAAGTGGGAATTATAGATGGACTATCAGGATTGCCACTTTCAATTGATGACTACCCAGTAGACACAATTGCAAAGAGATTTCGATATGATGCAGCCTTGGTTTGTGCCTTAAAGGACATGGAGGAGGAGATCTTGGAAGGCATGAAAGCAAAAAACCTGGATGACTATTTAAATGGTCCCTTCACTGTGGTGGTAAAAGAGTCCTGTGATGGCATGGGAGACGTCAGTGAGAAGCATGGAAGTGGGCCTGCTGTCCCAGAGAAGGCTGTTCGCTTTTCTTTCACAGTCATGAACATTGCTATAGCATATGGGAATGAAAGCAAGAGGATCTTTGAAGAAGTAAAGCCCAATTCAGAGTTGTGTTGCAAGCCTTTGTGCCTTATGCTGGCTGATGAATCGGATCATGAAACACTGACAGCAGTCCTGAGCCCCCTCATAGCAGAAAGAGAGGCTATGAAAAACAGTGAACTGCTACTTGAAATGGGAGGCATCCTGAGAACATTCAAATTCATCTTTAGGGGTACAGGATATGATGAGAAACTTGTGCGGGAAGTGGAAGGGCTGGAGGCCTCAGGTTCCACTTATATTTGTACCCTGTGTGACGCAACCCGCCTGGAGGCGTCCCAGAATTTGGTCTTCCACTCCATAACAAGAAGCCATGCTGAAAATCTGGAGCGATATGAAATATGGAGGTCCAACCCATATCACGAATCTGTTGATGAGCTCCGTGACAGAGTGAAGGGTGTTTCAGCCAAACCTTTTATTGAGACCGTTCCCTCCATAGATGCGTTGCACTGTGACATTGGCAATGCAACAGAATTCTACAGGATTTTCCAGATGGAGATCGGTGAAGTTTACAAGAATCCCGATGTGTCTAAAGAGGAGAGGAAGAGGTTGCAGTTGACTCTTGACAAACACCTCAGGAAGAAGATGAACTTGAAGCCTATGATGAGGATGAGTGGAAATTTTGCTAGGAAGCTCATGTCCAAAGAGACAGTAGAGGCAGTATGTGAATTAATAAAGTGTGAGGAAAGGCATGAAGCCCTAAAAGAACTAATGGATCTTTATCTGAAGATGAAGCCAGTGTGGCGATCTTCATGCCCTGCCAAGGAGTGTCCAGAATTGCTGTGCCAGTATAGCTACAATTCACAGCGTTTTGCTGAGCTCCTATCTACAAAGTTCAAGTACAGATATGAAGGCAAGATTACAAATTATTTCCACAAAACCCTTGCTCATGTTCCTGAAATCATTGAAAGAGACGGGTCAATTGGGGCCTGGGCAAGTGAAGGAAATGAGTCTGGAAACAAACTGTTTAGGAGG?????????????????????????????????????????????????????????????????????????????????????????????????????????????????????????????????ACACAGATCCTAACCGGCCTCTTACTGGCTGCTCACTACACCGCAGACACCACCCTAGCCTTCTCCTCCGTCGCCCATACATGCCGAAACGTACAATACGGCTGATTAATCCGCAATCTACACGCAAACGGGGCCTCATTCTTCTTCATCTGCATCTACCTCCACATCGGCCGCGGACTCTATTACGGCTCCTACCTGTACAAAGAAACCTGAAATACAGGCATTATCCTCCTGCTCACACTCATAGCAACCGCCTTCGTAGGCTATGTCCTACCATGAGGCCAAATATCCTTCTGAGGAGCCACAGTCATCACCAACCTATTCTCAGCCATCCCCTACATCGGCCAAACCCTCGTAGAATGGGCCTGAGGTGGCTTCTCAGTAGACAATCCCACACTAACCCGATTCTTCACACTACACTTTCTCCTCCCCTTCATAATCGCAGGCCTCACCCTAATCCACCTCACCTTCCTCCACGAATCAGGCTCAAACAACCCACTAGGCATCGTAGCCAACTCCGACAAAATCCCATTCCACCCCTACTACTCCACAAAAGATATCCTAGGATTTATCCTCCTACTCCTTCCACTAACAGCCCTTGCCCTATTCTCGCCCAACTTACTAGGAGACCCAGAAAACTTCACCCCAGCAAACCCCCTAGTCACACCCCCACATATCAAACCAGAATGGTACTTCCTATTTGCATACGCTATCCTACGCTCAATCCCTAACAAACTGGGGGGAGTCCTAGCCCTAGCAGCATCAGTACTAATTCTGTTCCTAATCCCCCTCCTCCACAAATCCAAGCAGCGTACAATAACCTTCCGTCCCCTCTCCCAACTTCTATTTTGAACCTTAGTAGCCAACCTCACTATCCTAACATGAATCGGCAGCCAACCAGTAGAACATCCCTTCATCATTATCGGCCAACTAGCCTCCCTCACCTACTTCACCATCCTCCTAATCCTCTTCCCCCTCATCGGGACCCTAGAAAACAAGATACTCAAC?????????????????????????????????????????????????????????????????????????????????????????????????????????CTCAGCCTACTCATCCGCGCAGAGCTCGGTCAACCCGGAACTCTTCTAGGTGACGACCAAATCTACAACGTAATCGTCACCGCCCATGCTTTCGTAATAATCTTCTTCATAGTAATACCCATTATGATCGGAGGATTCGGAAATTGATTAGGCCCCCTTATAATTGGCGCCCCCGACATAGCATTCCCCCGCATGAATAACATAAGCTTCTGACTACTCCCCCCTTCCTTCCTACTCCTACTAGCCTCCTCCACAGTAGAAGCAGGAGCTGGCACAGGATGGACTGTATATCCACCACTAGCAGGCAACCTAGCCCATGCCGGGGCATCCGTAGACTTAGCCATCTTCTCACTCCACCTAGCAGGAGTCTCCTCCATTCTAGGAGCAATTAACTTCATCACCACCGCCATCAACATAAAACCCCCAGCCCTCTCACAGTATCAAACCCCCCTCTTA???????????????????????????????????????????????????????????????????????????????????????????????????????????????????????????????????????????????????????????????????????????????????????????????????????????????????????????????????????????????????????????????????????????????????????????????????????????????????????????????????????????????????????????????????????????????????????????????????????????????????????????????????????????????????????????????????????????????????????????????????????????????????????????????????????????????????????????????????????????????????????????????????????????????????????????????????????????????????????????????????????????????????????????????????????????????????????????????????????????????????????????????????????????????????????????????????????????????????????????????????????????????????????????????????????????????????????????????????????????????????????????????????????????????????????????????????????????????????????????????????????????????????????????????????????????????????????????????????????????????????????????????????????????????????????????????????????????????????????????????????????????????????????????????????????????????????????????????????????????????????????????????????????????????????????????????????????????????????CACAAGAGACCCAAATTAACTGTA?GTACGGCGTAAAGAGTGGTACCATGCTATCTCA?ACAACTAAGATCAAAGTGCAACTAAGCCGTCATAAGCCCAAGATGCATCTAAAAACACCCTCAAGACGATCTTAGCACCTTC?GACTAATTAGATCCCACGAAAGCTAGGACACAAACTGGGATTAGATACCCCACTATGCCTAGCCCTAAATCTTGATACTCCCTCCCACTAAAGTATCCGCCCGAGAACTACGAGCACAAACGCTTAAAACTCTAAGGACTTGGCGGTGCCCCAGATCCACCTAGAGGAGCCTGTTCTGTAATCGATAACCCACGATACACCCAACCCCCCCTTGCC?AAAACAGCCTATATACCGCCGTCGCCAGCCCACCT?CCCCTGAGAGTCTAACAGTGAGCGAAATAGCCCCAC????CTCGCTAGCAAGACAGGTCAAGGTATAGCCTATGGGGCGGAAGAAATGGGCTACATTTTCTAAGATAGACAACTT?CACGGAAAGGGAC?ATGAAAC?CGTCCCCAGAAGGCGGATTTAGCAGTAAAGCGGGATAATAAA??GCCCCCTTTAAACCGGCCCTGAGGCACGTACATACCGCCCGTCACCCTCCTCACAAGCTACATACA?CATGTAA?CTAACTCCT??ACTCACCAGC??TGAAGACGAGGTAAGTCGTAACAACACGTACATACCGCCCGTCACCCTCCTCACAAGCTACATACA?CATGTAA?CTAACTCCT??ACTCACCAGC??TGAAGACGAGGTAAGTCGTAACAA?????????????????????????????????????????????????????????????????????????????????????????????????????????????????????????????????????????????????????????????????????????????????????????????????????????????????????????????????????????????????????????????????????????????????????????????????????????????????????????????????????????????????????????????????????????????????????????????????????????????????????????????????GCCTGTGAAACGAATCTAAGTTCCCTCTTAAT??????????TTTCCCTCCCGGACA??????ATCTTAACCACCATGTGATAAATCAAGAGCAATTTAAAGGAGGTACAGCTCCTTT?AAAAAAGAATACAATCTTCCCTAGCGGATAA?CTACCCAA?CA???CCCCCA?????GACTGTAGGCCCTCAAGCAGCCACCAACAAAGAGTGCGTCAAAGCTCTACCCCCAAAAA???TCCAAAAACAACAGGACTCCCTTA?TCCATAACAGGCCAACCTATGACAATAGGAGAATCAATGCTAAAATGAGTAATCGGGGA????????TCACCCTCCAAA?GCGCAAGCTTACATTCCCCCACATTATTAACAGACCCTAAACTAATACCCCTAACCC??AACAAG?CCAAGTATTAAATCCACTCTGTTAACCCAACCCAGGAGCGCCCA?TTAGAAAGATTCAAATCTGCAAAAGGAACTAGGCAATCCCAAGGCCCGACTGTTTACCAAAAACATAGCCTTCAGCCAGCCAAGTATTGAAGGTGATGCCTGCCCAGTGACACC?CAGTTTAACGGCCGCGGTATCCTAACCGTGCGAAGGTAGCGCAATCAATTGTCCCATAAATCGAGACTTGTATGAATGGCTAAACGAGGTCTTAACTGTCTCTTGCAGACAATCAATGAAATTGATCTTCCTGTGCAAAAGCAGGAATAAACCCATAAGACGAGAAGACCCTGTGGAACTTAAAAATCAGCGACCACTACACAC???AACCTAAGACCTACTAGGCCCACG??ACCC?CATAAAACACTGGTCCGCATTTTTCGGTTGGGGCGACCTTGGAGAAAAACAAATCCTCCAAAAACAAGATCAATAAATCTTGACCAAGAACAACCCCTCAACGTGCTAACAGCAACCAGACCCAATATAA??TTGATCAATGGACCAAGCTACCCCAGGGATAACAGCGCAATCCCCTCCGAGAGCCCGTAT??ACAAGGGGGTT??ACGACCTCGATGTTGGATCAGGCCA?CCTAATGGTGCAGC?GCTAAT?AAGGGTTCGTTTGTTCAACGATTAACAGTCCTACGTGATCTGAGTTCAGACCGGAGCAATCCAGGTCGGTTTCTATCTATGCCT??????????????????????????????????????????????????????????????????????????????????????????????????????????????????????????????????????????
Eudyptes_schlegeli              1001201210111?02100?21111111112210100000100000001110000111010022011100212011000000120010200010201200031021110201101111201120?01111111010111013121?1001200112?211200212121201000??021?2201123011110111101100001011110011103?0102?0{12}11?021??0?0001110000011100??GACTTAATGCGCAATAGGCAAGCACTTGAGAAAGATGCCAATGACATGAAAACACAAGACAATAAAGCTCATCAGAACAATCTGAAGCAACTTTGCCGCATCTGTGGAGTTTCATTTAAAACTGATTGTTACAAGAGAACTCATCCAGTGCATGGGCCAGTGGATGATGAAACTCTGTGGCTTCTGAGAAAGAAAGAGAAAAAAGCAACCTCTTGGCCAGATCTTATTGCTAAGGTTTTTAAGATTGATGTGCGAGGGGACATTGATACTATCCATCCCACTCGATTTTGTCACAACTGCTGGAGTATTATCCATAGAAAATTCAGTAATACTCCATGTGAAGTATATTTTCCTAGGAACAGCACGATGGATTGGCAACCCCACTCCCCAAACTGTGATGTGTGCCACACTACCAGTCAGGGAGTCAAGAGAAAAAGCCATCCACCCAGTGTACAACATGGCAAACGTGTGAAGACCATTGCAGAACATGCTCGAATAAAGAGAGGTGTAAAGAACCAAGCACAGATAAACAACAAAAATTTAATGAAAGAGATTGTCAATTGCAAGAATGTACATCTCAGCACCAAGCTGCTTGCAGTTGATTACCCAGCAGATTTCATTAAATCCATCTCTTGCCAGATCTGTGAGCATATTTTGGCAGATCCAGTGGAAACAACATGTAGACACTTGTTTTGCAGAACTTGCATCCTTAAATGTATCAAAGTTATGGGCAGCTATTGCCCCTCCTGCTGGTATCCTTGCTTCCCTACTGATCTGGTAACCCCAGTGAAATCCTTCCTGAACATCCTTGATAGCCTTGGTATAAGATGCCCTGTAAAGGAATGTGATGAAGAGATCTTGCATGGAAAATATGGCCAACACCTCTCCAGCCACAAGGAGATGAAAGATAGAGAGCTCTACAGCCACATAAATAAAGGTGGCCGACCGAGGCAGCATCTCCTGTCTTTGACCAGGAGAGCTCAGAAACATCGTCTGAGAGAACTGAAACGTCAAGTCAAGGCTTTTGCTGAGAAAGAAGAGGGTGGCGATATAAAGGCTGTATGCATGACTTTGTTCCTGCTAGCTTTAAGAGCAAAAAATGAACACAGACAAGCAGATGAATTGGAGGCTATAATGCAAGGGAGGGGATCTGGACTTCACCCTGCTGTCTGCCTGGCAATCCGAGTCAACACGTTTCTCAGCTGTAGCCAGTATCATAAAATGTATAGAACGGTAAAAGCTGTCACTGGGAGGCAGATCTTCCAGCCTTTGCATGCTCTTCGCACTGCTGAGAAAGCCCTCCTACCAGGCTATCATCCATTTGAGTGGAAACCTCCCTTGAAAAATGTATCCACTAACACAGAAGTGGGAATTATAGATGGACTATCAGGATTGCCACTTTCAATTGATGACTACCCAGTAGACACAATTGCAAAGAGATTTCGATATGATGCAGCCTTGGTTTGTGCCTTAAAGGACATGGAGGAGGAGATCTTGGAAGGCATGAAAGCAAAAAACCTGGATGACTATTTAAATGGTCCCTTCACTGTGGTGGTAAAAGAGTCCTGTGATGGAATGGGAGACGTCAGTGAGAAGCATGGAAGTGGGCCTGCTGTCCCAGAGAAGGCTGTTCGCTTTTCTTTCACAGTCATGAACATTGCTATAGCATATGGGAATGAAAGCAAGAGGATCTTTGAAGAAGTAAAGCCCAATTCAGAGTTGTGTTGCAAGCCTTTGTGCCTTATGCTGGCTGATGAATCGGATCATGAAACACTGACAGCAGTCCTGAGCCCCCTCATAGCAGAAAGAGAGGCTATGAAAAACAGTGAACTGCTACTTGAAATGGGAGGCATCCTGAGAACATTCAAATTCATCTTTAGGGGTACAGGATATGATGAGAAACTTGTGCGGGAAGTGGAAGGGCTGGAGGCCTCAGGTTCCACTTATATTTGTACCCTGTGTGACGCAACCCGCCTGGAGGCGTCCCAGAATTTGGTCTTCCACTCCATAACAAGAAGCCATGCTGAAAATCTGGAGCGATATGAAATATGGAGGTCCAACCCATATCACGAATCTGTTGATGAGCTCCGTGACAGAGTGAAGGGTGTTTCAGCCAAACCTTTTATTGAGACCGTTCCCTCCATAGATGCGTTGCACTGTGACATTGGCAATGCAACAGAATTCTACAGGATTTTCCAGATGGAGATCGGTGAAGTTTACAAGAATCCCGATGTGTCTAAAGAGGAGAGGAAGAGGTTGCAGTTGACTCTTGACAAACACCTCAGGAAGAAGATGAACTTGAAGCCTATGATGAGGATGAGTGGAAATTTTGCTAGGAAGCTCATGTCCAAAGAGACAGTAGAGGCAGTATGTGAATTAATAAAGTGTGAGGAAAGGCATGAAGCCCTAAAAGAACTAATGGATCTTTATCTGAAGATGAAGCCAGTGTGGCGATCTTCATGCCCTGCCAAGGAGTGTCCAGAATTGCTGTGCCAGTATAGCTACAATTCACAGCGTTTTGCTGAGCTCCTATCTACAAAGTTCAAGTACAGATATGAAGGCAAGATTACAAATTATTTCCACAAAACCCTTGCTCATGTTCCTGAAATCATTGAAAGAGATGGGTCAATTGGGGCCTGGGCAAGTGAAGGAAATGAGTCTGGAAACAAACTGTTTAGGAGG?????????????????????????????????????????????????????????????????????????????????????????????????????????????????????????????????ACACAAATCCTAACCGGCCTCTTACTGGCTGCCCACTACACCGCAGACACCACTCTAGCTTTCTCCTCCGTCGCCCATACATGCCGAAACGTACAATATGGCTGATTAATCCGCAATCTACACGCAAATGGAGCCTCATTCTTCTTCATCTGCATCTACCTTCACATCGGCCGCGGACTCTACTACGGCTCCTACCTGTACAAAGAAACCTGAAATACAGGCATTATCCTCCTGCTCACCCTCATAGCAACCGCCTTCGTAGGCTATGTCCTACCATGAGGCCAAATATCCTTCTGAGGAGCCACAGTCATCACCAACCTATTCTCAGCCATCCCCTACATCGGCCAAACCCTCGTAGAATGGGCCTGAGGCGGCTTCTCAGTAGACAACCCCACACTAACCCGATTCTTCACACTACACTTCCTTCTCCCCTTCATAATCGCAGGCCTCACCCTAATCCACCTCACCTTCCTCCACGAGTCAGGCTCAAACAACCCACTAGGCATCGTAGCCAACTCCGACAAAATCCCATTCCACCCCTACTACTCCACAAAAGATATCCTAGGATTTATCCTCCTACTCCTTCCACTAACAGCCCAGCTGCCTATCTCACCCAACTTGCTAGGAGACCCAGAAAACTTCACCCCAGCAAACCCCCTAGTCACACCCCCACATATCAAACCAGAATGATACTTCCTATTTGCATACGCTATCCTACGCTCAATCCCCAACAAACTGGGGGGAGTCCTAGCCCTAGCAGCATCAGTACTGATCCGTTTCCTAATCCCCCTCCTCCACAAGTCCAAACAGCGTACAATAACCTTCCGTCCCCTCTCCCAGCTCCTATTCTGAACCTTAGTAGCCAACCTCACCATCCTAACATGGATCGGCAGCCAACCAGTAGAACACCCCTTCATCATCATCGGCCAACTAGCTTCCCTCACCTACTTCACCATCCTCCTAATCCTCTTCCCCCTCATCGGGACTCTAGAAAACAAGATACTTAAC?????????????????????????????????????????????????????????????????????????????????????????????????????????CTTAGCCTACTCATCCGTGCAGAGCTCGGCCAACCTGGAACTCTCCTAGGAGACGACCAAATCTACAACGTAATCGTCACCGCCCATGCTTTCGTAATAATCTTCTTCATAGTAATACCCATTATGATCGGAGGATTCGGAAACTGACTAGTCCCCCTTATAATTGGCGCCCCCGACATAGCATTCCCCCGCATGAATAACATAAGCTTCTGACTACTCCCCCCTTCCTTCCTACTCCTACTAGCCTCCTCCACAGTAGAGGCAGGAGCTGGCACAGGATGAACTGTATACCCACCACTAGCGGGCAACCTAGCCCATGCCGGGGCATCTGTAGACTTAGCCATTTTCTCACTCCACCTAGCAGGAGTCTCCTCCATTCTTGGAGCAATTAACTTCATCACCACCGCCATCAACATAAAACCCCCAGCCCTCTCACAGTACCAAACCCCTCTATTC???????????????????????????????????????????????????????????????????????????????????????????????????????????????????????????????????????????????????????????????????????????????????????????????????????????????????????????????????????????????????????????????????????????????????????????????????????????????????????????????????????????????????????????????????????????????????????????????????????????????????????????????????????????????????????????????????????????????????????????????????????????????????????????????????????????????????????????????????????????????????????????????????????????????????????????????????????????????????????????????????????????????????????????????????????????????????????????????????????????????????????????????????????????????????????????????????????????????????????????????????????????????????????????????????????????????????????????????????????????????????????????????????????????????????????????????????????????????????????????????????????????????????????????????????????????????????????????????????????????????????????????????????????????????????????????????????????????????????????????????????????????????????????????????????????????????????????????????????????????????????????????????????????????????????????????????????????????????????CACAAGAGACCCAAATTAACTGTA?ATACGGCGTAAAGAGTGGTACCATGCTATCCCA?ACAACTAAGATCAAAGTGCAACTAAGCCGTCATAAGCCCAAGATGCATCTAAAAACACCCTCAAGACGATCTTAGCACTTCC?GACTGATTAAATCCCACGAAAGCTAGGGCACAAACTGGGATTAGATACCCCACTATGCCTAGCCCTAAATCTTGATACTCTCTCCCACTAAAGTATCCGCCCGAGAACTACGAGCACAAACGCTTAAAACTCTAAGGACTTGGCGGTGCCCCAGATCCACCTAGAGGAGCCTGTTCTGTAATCGATAACCCACGATACACCCAACCCCCCCTTGCC?AAAACAGCCTATATACCGCCGTCGCCAGCCCACCT?CCCCTGAGAGTCCAACAGTGAGCGAAATAGCCCCAC????CCCGCTAGCAAGACAGGTCAAGGTATAGCCTATGGGGCGGAAGAAATGGGCTACATTTTCTAAGATAGACAACTT?CACGGAAAGGGAC?ATGAAAC?CATCCCCAGAAGGCGGATTTAGCAGTAAAGTGGGATAATAAA??GCCCCCTTTAAACCGGCCCTGAGGCACGTACATACCGCCCGTCACCCTCCTCACAAGCTACATACA?TACGTAA?CTAACTCCC??ACTCACCAGC??TGAAGACGAGGTAAGTCGTAACAACACGTACATACCGCCCGTCACCCTCCTCACAAGCTACATACA?TACGTAA?CTAACTCCC??ACTCACCAGC??TGAAGACGAGGTAAGTCGTAACAA?????????????????????????????????????????????????????????????????????????????????????????????????????????????????????????????????????????????????????????????????????????????????????????????????????????????????????????????????????????????????????????????????????????????????????????????????????????????????????????????????????????????????????????????????????????????????????????????????????????????????????????????????GCCTGTGAAACGAATCTAAGTTCCCTCTTAAT??????????TTTCCCTCCCGGACG??????ATCTTAACCACCATGTGACAAATCAAGAGTAATTTAAAGGAGGTACAGCTCCTTT?AAAAAAGAATACAATCTTCCCTAGCGGATAA?CTACCCAA?CA????CCCCA?????GACTGTAGGCCCTCAAGCAGCCACCAACAGAGAGTGCGTCAAAGCTCCACCCCCAAAAA???TCCAAAAACAACAGGACTCCCTTA?TCTATAACAGGCCAACCTATGACAATAGGAGGATCAATGCTAAAATGAGTAATCGGGGG????????TCACCCTCCAAA?GCGCAAGCTTACAT?TCCTCACATTATTAACAGACCCTAAACTAATACCCCTAACCC??AACAAG?CCAAGTATTAAATTC??TCTGTTAACCCAACCCAGGAGCGCCCA?TTAGAAAGATTCAAATCTGCAAAAGGAACTAGGCAATCCCAAGGCCCGACTGTTTACCAAAAACATAGCCTTCAGCCAACCAAGTATTGAAGGTGATGCCTGCCCAGTGACACC?CAGTTTAACGGCCGCGGTATCCTAACCGTGCGAAGGTAGCGCAATCAATTGTCCCATAAATCGAGACTTGTATGAATGGCTAAACGAGGTCTTAACTGTCTCTTGCAGACAATCAATGAAATTGATCTTCCTGTGCAAAAGCAGGAATAAACCCATAAGACGAGAAGACCCTGTGGAACTTAAAAATCAGCGACCACTACACAC???AACCCGAAACCTACTAGGCCCACG??ACCC?CATAAAACACTGGTCCGCATTTTTCGGTTGGGGCGACCTTGGAGAAAAACAAATCCTCCAAAAACAAGATCAATAAATCTTGACCAAGAACAACCCCTCAACGTGCTAACAGCAACCAGACCCAATATAA??TTGATCAATGGACCAAGCTACCCCAGGGATAACAGCGCAATCCCCTCCGAGAGCCCGTAT??ACAAGGGGGTTT?ACGACCTCGATGTTGGATCAGGACATCCTAATGGTGCAGCCGCTATT?AAGGGTTCGTTTGTTCAACGATTAACAGTCCTACGTGATCTGAGTTCAGACCGGAGCAATCCAGGTCGGTTTCTATCTATGCCTC?????????????????????????????????????????????????????????????????????????????????????????????????????????????????????????????????????????
Eudyptes_sclateri               1001201210111002100?0111111110000000000000000000111000021102002201110021201100000012001020001020120003102111020110111120?120401111111010111013121?1001200112?211200212121201000??021?22011230111101111011000010111100111030010230{12}111021310?0?????????????????GACTTAATGCGCAATAGGCAAGCACTTGAGAAAGATGCCAATGACATGAAAACACAAGACAATAAAGCTCATCAGAACAATCTGAAGCAACTTTGCCGCATCTGTGGAGTTTCATTTAAAACTGATTGTTACAAGAGAACTCATCCAGTGCATGGGCCAGTGGATGATGAAACTCTGTGGCTTCTGAGAAAGAAAGAGAAAAAAGCAACCTCTTGGCCAGATCTTATTGCTAAGGTTTTTAAGATTGATGTGCGAGGGGACATTGATACTATCCATCCCACTCGATTTTGTCACAACTGCTGGAGTATTATCCATAGAAAATTCAGTAATACTCCATGTGAAGTATATTTTCCTAGGAACAGCACGATGGATTGGCAACCCCACTCCCCAAACTGTGATGTGTGCCACACTACCAGTCAGGGAGTCAAGAGAAAAAGCCATCCACCCAGTGTACAACATGGCAAACGTGTGAAGACCATTGCAGAACATGCTCGAATAAAGAGAGGTGTAAAGAACCAAGCACAGATAAACAACAAAAATTTAATGAAAGAGATTGTCAATTGCAAGAATGTACATCTCAGCACCAAGCTGCTTGCAGTTGATTACCCAGCAGATTTCATTAAATCCATCTCTTGCCAGATCTGTGAGCATATTTTGGCAGATCCAGTGGAAACAACATGTAGACACTTGTTTTGCAGAACTTGCATCCTTAAATGTATCAAAGTTATGGGCAGCTATTGCCCCTCCTGCTGGTATCCTTGCTTCCCTACTGATCTGGTAACCCCAGTGAAATCCTTCCTGAACATCCTTGATAGCCTTGGTATAAGATGCCCTGTAAAGGAATGTGATGAAGAGATCTTGCATGGAAAATATGGCCAACACCTCTCCAGCCACAAGGAGATGAAAGATAGAGAGCTCTACAGCCACATAAATAAAGGTGGCCGACCGAGGCAGCATCTCCTGTCTTTGACCAGGAGAGCTCAGAAACATCGTCTGAGAGAACTGAAACGTCAAGTCAAGGCTTTTGCTGAGAAAGAAGAGGGTGGCGATATAAAGGCTGTATGCATGACTTTGTTCCTGCTAGCTTTAAGAGCAAAAAATGAACACAGACAAGCAGATGAATTGGAGGCTATAATGCAAGGGAGGGGATCTGGACTTCACCCTGCTGTCTGCCTGGCAATCCGAGTCAACACGTTTCTCAGCTGTAGCCAGTATCATAAAATGTATAGAACGGTAAAAGCTGTCACTGGGAGGCAGATCTTCCAGCCTTTGCATGCTCTTCGCACTGCTGAGAAAGCCCTCCTACCAGGCTATCATCCATTTGAGTGGAAACCTCCCTTGAAAAATGTATCCACTAACACAGAAGTGGGAATTATAGATGGACTATCAGGATTGCCACTTTCAATTGATGACTACCCAGTAGACACAATTGCAAAGAGATTTCGATATGATGCAGCCTTGGTTTGTGCCTTAAAGGACATGGAGGAGGAGATCTTGGAAGGCATGAAAGCAAAAAACCTGGATGACTATTTAAATGGTCCCTTCACTGTGGTGGTAAAAGAGTCCTGTGATGGAATGGGAGACGTCAGTGAGAAGCATGGAAGTGGGCCTGCTGTCCCAGAGAAGGCTGTTCGCTTTTCTTTCACAGTCATGAACATTGCTATAGCATATGGGAATGAAAGCAAGAGGATCTTTGAAGAAGTAAAGCCCAATTCAGAGTTGTGTTGCAAGCCTTTGTGCCTTATGCTGGCTGATGAATCGGATCATGAAACACTGACAGCAGTCCTGAGCCCCCTCATAGCAGAAAGAGAGGCTATGAAAAACAGTGAACTGCTACTTGAAATGGGAGGCATCCTGAGAACATTCAAATTCATCTTTAGGGGTACAGGATATGATGAGAAACTTGTGCGGGAAGTGGAAGGGCTGGAGGCCTCAGGTTCCACTTATATTTGTACCCTGTGTGACGCAACCCGTCTGGAGGCGTCCCAGAATTTGGTCTTCCACTCCATAACAAGAAGCCATGCTGAAAATCTGGAGCGATATGAAATATGGAGGTCCAACCCATATCACGAATCTGTTGATGAGCTCCGTGACAGAGTGAAGGGTGTTTCAGCCAAACCTTTTATTGAGACCGTTCCCTCCATAGATGCGTTGCACTGTGACATTGGCAATGCAACAGAATTCTACAGGATTTTCCAGATGGAGATCGGTGAAGTTTACAAGAATCCCGATGTGTCTAAAGAGGAGAGGAAGAGGTTGCAGTTGACTCTTGACAAACACCTCAGGAAGAAGATGAACTTGAAGCCTATGATGAGGATGAGTGGAAATTTTGCTAGGAAGCTCATGTCCAAAGAGACAGTAGAGGCAGTATGTGAATTAATAAAGTGTGAGGAAAGGCATGAAGCCCTAAAAGAACTAATGGATCTTTATCTGAAGATGAAGCCAGTGTGGCGATCTTCATGCCCTGCCAAGGAGTGTCCAGAATTGCTGTGCCAGTATAGCTACAATTCACAGCGTTTTGCTGAGCTCCTATCTACAAAGTTCAAGTACAGATATGAAGGCAAGATTACAAATTATTTCCACAAAACCCTTGCTCATGTTCCTGAAATCATTGAAAGAGATGGGTCAATTGGGGCCTGGGCAAGTGAAGGAAATGAGTCTGGAAACAAACTGTTTAGGAGG?????????????????????????????????????????????????????????????????????????????????????????????????????????????????????????????????ACACAAATCCTAACCGGCCTCTTACTGGCCGCTCACTACACCGCAGACACCACCCTAGCCTTCTCCTCCGTCGCCCATACATGCCGAAACGTACAATACGGCTGATTAATCCGCAATCTACACGCAAACGGGGCCTCATTCTTCTTCATCTGCATCTACCTCCACATCGGTCGCGGCCTCTACTACGGCTCCTACCTGTACAAAGAAACCTGAAATACAGGCATTATCCTCCTGCTCACCCTCATAGCAACCGCCTTCGTAGGCTATGTCCTACCATGGGGCCAAATATCCTTCTGAGGAGCCACAGTCATCACCAACCTATTCTCAGCCATCCCCTACATCGGCCAAACCCTCGTAGAATGGGCCTGAGGTGGCTTCTCAGTAGACAATCCCACACTAACCCGATTCTTCACACTACACTTCCTTCTCCCCTTCATAATCGCAGGCCTCACCCTAATCCACCTCACCTTTCTCCACGAATCAGGCTCAAACAACCCACTAGGCATCGTAGCGAACTCCGACAAAATCCCATTCCACCCCTACTACTCCACAAAAGACATCCTAGGATTTATCCTCCTACTCCTTCCACTAACAACCCTTGCCTTATTCTCACCCAACTTGCTAGGGGACCCAGAAAACTTCACCCCAGCAAACCCCCTAGTCACACCCCCACATATGAAACCAGAATGATACTTCCTATTTGCATACGCTATCCTACGCTCAATCCCCAACAAGCTAGGAGGAGTCCTAGCCCTAGCAGCATCAGTACTAATCCTATTCCTAATCCCCCTCCTCCACAAATCCGAACAACGTACAATAACCTTCTGTCCCCTCTCCCAACTTCTATTCTGAACCTTAGTGGCCAACCTCACCATCCTAACATGAATCGGTAGCCAACCAGTAGAACACCCCTTCATCATCATCGGCCAACTAGCCTCCCTCACCTACTTCACCATCCTCCTAATCCTCTTCCCCCTCATCGGGACCCTAGAAAACAAGATACTTAAC?????????????????????????????????????????????????????????????????????????????????????????????????????????CTCAGCCTGCTCATCCGCGCAGAACTCGGCCAACCCGGAACTCTTCTAGGAGACGACCAAATCTACAACGTAATCGTCACCGCCCATGCTTTCGTAATAATCTTCTTCATAGTAATACCCATTATGATCGGAGGATTCGGAAATTGATTAGTCCCCCTTATAATTGGCGCCCCCGACATAGCATTCCCCCGCATGAATAACATAAGCTTCTGACTACTCCCCCCTTCCTTCCTACTCCTTCTAGCCTCCTCCACAGTAGAAGCAGGAGCTGGCACAGGATGAACTGTATACCCACCACTAGCAGGTAATCTAGCCCATGCCGGTGCTTCAGTAGACTTAGCTATCTTCTCACTCCACCTAGCAGGAGTCTCCTCCATTCTGGGGGCAATTAACTTCATCACCACCGCCATCAACATAAAACCCCCAGCCCTCTCACAGTACCAAACCCCTCTATTC???????????????????????????????????????????????????????????????????????????????????????????????????????????????????????????????????????????????????????????????????????????????????????????????????????????????????????????????????????????????????????????????????????????????????????????????????????????????????????????????????????????????????????????????????????????????????????????????????????????????????????????????????????????????????????????????????????????????????????????????????????????????????????????????????????????????????????????????????????????????????????????????????????????????????????????????????????????????????????????????????????????????????????????????????????????????????????????????????????????????????????????????????????????????????????????????????????????????????????????????????????????????????????????????????????????????????????????????????????????????????????????????????????????????????????????????????????????????????????????????????????????????????????????????????????????????????????????????????????????????????????????????????????????????????????????????????????????????????????????????????????????????????????????????????????????????????????????????????????????????????????????????????????????????????????????????????????????????????CACAAGAAACCCAAATTAACTGTA?GTACGGCGTAAAGAGTGGTACCATGCTATCCCA?ACAACTAAGATCAAAGTGCAACTAAGCCGTCATAAGCCCAAGATGCATCTAAAAACACCCTCAAGACGATCTTAGCACCTCC?GACTAATTAAATCCCACGAAAGCTAGGGCACAAACTGGGATTAGATACCCCACTATGCCTAGCCCTAAATCTTGATACTCCCTCCCACTAAAGTATCCGCCCGAGAACTACGAGCACAAACGCTTAAAACTCTAAGGACTTGGCGGTGCCCCAGATCCACCTAGAGGAGCCTGTTCTGTAATCGATAACCCACGATACACCCAACCCCCCCTTGCC?AAAACAGCCTATATACCGCCGTCGCCAGCCCACCT?CCCCTGAGAGTCTAACAGTGAGCGAAATAGCCCCAC????CCCGCTAGCAAGACAGGTCAAGGTATAGCCTATGGGGCGGAAGAAATGGGCTACATTTTCTAAGATAGACAACTT?CACGGAAAGGGAC?ATGAAAC?CGTCCCCAGAAGGCGGATTTAGCAGTAAAGCGGGATAATAAA??GCCCCCTTTAAACCGGCCCTGAGGCACGTACATACCGCCCGTCACCCTCCTCACAAGCTATATACA?TGCGTAA?CTAACTCCT??ACTCACCAGC??TGAAGACGAGGTAAGTCGTAACAACACGTACATACCGCCCGTCACCCTCCTCACAAGCTATATACA?TGCGTAA?CTAACTCCT??ACTCACCAGC??TGAAGACGAGGTAAGTCGTAACAA?????????????????????????????????????????????????????????????????????????????????????????????????????????????????????????????????????????????????????????????????????????????????????????????????????????????????????????????????????????????????????????????????????????????????????????????????????????????????????????????????????????????????????????????????????????????????????????????????????????????????????????????????????GTGAGATGAATCTAAGTTCCCTCTTAAT??????????TTTCCCTCCCGGACA??????ATCTTAGCCACCATGTGATAAATCAAGAGCAATTTAAAGGAGGTACAGCTCCTTT?AAAAAAGAATACAATCTTCCCTAGCGGATAA?CTACCCAA?CA???CCCCCA?????GACTGTAGGCCCTCAAGCAGCCACCAACAGAGAGTGCGTCAAAGCTCCACCCCCAAAAA???TCCAAAAACAACAGGACTCCCTTA?TCTATAACAGGCCAACCTATGACAATAGGAGAATCAATGCTAAAATGAGTAATCGGGGG????????TCACCCTCCAAAAGCGCAAGCTTACAT??CCCCACATTATTAACAGACCCTAAACTAATACTCCTAACCC??AACAAG?CCAAGTATTAAATTCACTCTGTTACCCCAACCCAGGAGCGCCCA?TTAGAAAGATTCAAATCTGCAAAAGGAACTAGGCAATCCCAAGGCCCGACTGTTTACCAAAAACATAGCCTTCAGCCAACCAAGTATTGAAGGTGATGCCTGCCCAGTGACACC?CAGTTTAACGGCCGCGGTATCCTAACCGTGCGAAGGTAGCGCAATCAATTGTCCCATAAATCGAGACTTGTATGAATGGCTAAACGAGGTCTTAACTGTCTCTTGCAGACAATCAATGAAATTGATCTTCCTGTGCAAAAGCAGGAATAACCCCATAAGACGAGAAGACCCTGTGGAACTTAAAAATCAGCGACCACTACACGC???AACCTGAAACCTACTAGGCCCACG??ACCC?CATAAAACACTGATCCGCATTTTTCGGTTGGGGCGACCTTGGAGAAAAACAAATCCTCCAAAAACAAGATCAATAAATCTTGACCAAGAACAACCCCTCAACGTGCTAACAGCAACCAGACCCAATATAA??TTGACCAATGGACCAAGCTACCCCAGGGATAACAGCGCAATCCCCTCCGAGAGCCCGTAT??ACAAGGGGGTTT?ACGACCTCGATGTTGGATCAGGACATCCTAATGGTGCAGCCGCTATT?A?????????????????????????????????????????????????????????????????????????????????????????????????????????????????????????????????????????????????????????????????????????????????????????????????????????????????????????????
Eudyptes_kalaoina               ?????????????????????????????????????????????????????????????????????????????????????????????????????????????????????????????????????????????????????????112021120121212120100030021?220???????????????????????????0011103001023021110213100???????????????????????????????????????????????????????????????????????????????????????????????????????????????????????????????????????????????????????????????????????????????????????????????????????????????????????????????????????????????????????????????????????????????????????????????????????????????????????????????????????????????????????????????????????????????????????????????????????????????????????????????????????????????????????????????????????????????????????????????????????????????????????????????????????????????????????????????????????????????????????????????????????????????????????????????????????????????????????????????????????????????????????????????????????????????????????????????????????????????????????????????????????????????????????????????????????????????????????????????????????????????????????????????????????????????????????????????????????????????????????????????????????????????????????????????????????????????????????????????????????????????????????????????????????????????????????????????????????????????????????????????????????????????????????????????????????????????????????????????????????????????????????????????????????????????????????????????????????????????????????????????????????????????????????????????????????????????????????????????????????????????????????????????????????????????????????????????????????????????????????????????????????????????????????????????????????????????????????????????????????????????????????????????????????????????????????????????????????????????????????????????????????????????????????????????????????????????????????????????????????????????????????????????????????????????????????????????????????????????????????????????????????????????????????????????????????????????????????????????????????????????????????????????????????????????????????????????????????????????????????????????????????????????????????????????????????????????????????????????????????????????????????????????????????????????????????????????????????????????????????????????????????????????????????????????????????????????????????????????????????????????????????????????????????????????????????????????????????????????????????????????????????????????????????????????????????????????????????????????????????????????????????????????????????????????????????????????????????????????????????????????????????????????????????????????????????????????????????????????????????????????????????????????????????????????????????????????????????????????????????????????????????????????????????????????????????????????????????????????????????????????????????????????????????????????????????????????????????????????????????????????????????????????????????????????????????????????????????????????????????????????????????????????????????????????????????????????????????????????????????????????????????????????????????????????????????????????????????????????????????????????????????????????????????????????????????????????????????????????????????????????????????????????????????????????????????????????????????????????????????????????????????????????????????????????????????????????????????????????????????????????????????????????????????????????????????????????????????????????????????????????????????????????????????????????????????????????????????????????????????????????????????????????????????????????????????????????????????????????????????????????????????????????????????????????????????????????????????????????????????????????????????????????????????????????????????????????????????????????????????????????????????????????????????????????????????????????????????????????????????????????????????????????????????????????????????????????????????????????????????????????????????????????????????????????????????????????????????????????????????????????????????????????????????????????????????????????????????????????????????????????????????????????????????????????????????????????????????????????????????????????????????????????????????????????????????????????????????????????????????????????????????????????????????????????????????????????????????????????????????????????????????????????????????????????????????????????????????????????????????????????????????????????????????????????????????????????????????????????????????????????????????????????????????????????????????????????????????????????????????????????????????????????????????????????????????????????????????????????????????????????????????????????????????????????????????????????????????????????????????????????????????????????????????????????????????????????????????????????????????????????????????????????????????????????????????????????????????????????????????????????????????????????????????????????????????????????????????????????????????????????????????????????????????????????????????????????????????????????????????????????????????????????????????????????????????????????????????????????????????????????????????????????????????????????????????????????????????????????????????????????????????????????????????????????????????????????????????????????????????????????????????????????????????????????????????????????????????????????????????????????????????????????????????????????????????????????????????????????????????????????????????????????????????????????????????????????????????????????????????????????????????????????????????????????????????????????????????????????????????????????????????????????????????????????????????????????????????????????????????????????????????????????????????????????????????????????????????????????????????????????????????????????????????????????????????????????????????????????????????????????????????????????????????????????????????????????????????????????????????????????????????????????????????????????????????????????????????????????????????????????????????????????????????????????????????????????????????????????????????????????????????????????????????????????????????????????????????????????????????????????????????????????????????????????????????????????????????????????????????????????????????????????????????????????????????????????????????????????????????????????????????????????????????????????????????????????????????????????????????????????????????????????????????????????????????????????????????????????????????????????????????????????????????????????????????????????????????????????????????????????????????????????????????????????????????????????????????????????????????????????????????????????????????????????????????????????????????????????????????????????????????????????????????????????????????????????????????????????????????????????????????????????????????????????????????????????????????????????????????????????????????????????????????????????????????????????????????????????????????????????????????????????????????????????????????????????????????????????????????????????????????????????????????????????????????????????????????????????????????????????????????????????????????????????????????????????????????????????????????????????????????????????????????????????????????????????????????????????????????????????????????????????????????????????????????????????????????????????????????????????????????????????????????????????????????????????????????????????????????????????????????????????????????????????????????????????????????????????????????????????????????????????????????????????????????????????????????????????????????????????????????????????????????????????????????????????????????????????????????????????????????????????????????????????????????????????????????????????????????????????????????????????????????????????????????????????????????????????????????????????????????????????????????????????????????????????????????????????????????????????????????????????????????????????????????????????????????????????????????????????????????????????????????????????????????????????????????????????????????????????????????????????????????????????????????????????????????????????????????????????????????????????????????????????????????????????????????????????????????????????????????????????????????????????????????????????????????????????????????????????????????????????????????????????????????????????????????????????????
Inguza_predemersus              ?????????????????????????????????????????????????????????????????????????????????????????????????????????????????????????????????????????????????????????112011120021212120100020022?12011230???1011110????????????0???1?220102?031110212?0????????????????????????????????????????????????????????????????????????????????????????????????????????????????????????????????????????????????????????????????????????????????????????????????????????????????????????????????????????????????????????????????????????????????????????????????????????????????????????????????????????????????????????????????????????????????????????????????????????????????????????????????????????????????????????????????????????????????????????????????????????????????????????????????????????????????????????????????????????????????????????????????????????????????????????????????????????????????????????????????????????????????????????????????????????????????????????????????????????????????????????????????????????????????????????????????????????????????????????????????????????????????????????????????????????????????????????????????????????????????????????????????????????????????????????????????????????????????????????????????????????????????????????????????????????????????????????????????????????????????????????????????????????????????????????????????????????????????????????????????????????????????????????????????????????????????????????????????????????????????????????????????????????????????????????????????????????????????????????????????????????????????????????????????????????????????????????????????????????????????????????????????????????????????????????????????????????????????????????????????????????????????????????????????????????????????????????????????????????????????????????????????????????????????????????????????????????????????????????????????????????????????????????????????????????????????????????????????????????????????????????????????????????????????????????????????????????????????????????????????????????????????????????????????????????????????????????????????????????????????????????????????????????????????????????????????????????????????????????????????????????????????????????????????????????????????????????????????????????????????????????????????????????????????????????????????????????????????????????????????????????????????????????????????????????????????????????????????????????????????????????????????????????????????????????????????????????????????????????????????????????????????????????????????????????????????????????????????????????????????????????????????????????????????????????????????????????????????????????????????????????????????????????????????????????????????????????????????????????????????????????????????????????????????????????????????????????????????????????????????????????????????????????????????????????????????????????????????????????????????????????????????????????????????????????????????????????????????????????????????????????????????????????????????????????????????????????????????????????????????????????????????????????????????????????????????????????????????????????????????????????????????????????????????????????????????????????????????????????????????????????????????????????????????????????????????????????????????????????????????????????????????????????????????????????????????????????????????????????????????????????????????????????????????????????????????????????????????????????????????????????????????????????????????????????????????????????????????????????????????????????????????????????????????????????????????????????????????????????????????????????????????????????????????????????????????????????????????????????????????????????????????????????????????????????????????????????????????????????????????????????????????????????????????????????????????????????????????????????????????????????????????????????????????????????????????????????????????????????????????????????????????????????????????????????????????????????????????????????????????????????????????????????????????????????????????????????????????????????????????????????????????????????????????????????????????????????????????????????????????????????????????????????????????????????????????????????????????????????????????????????????????????????????????????????????????????????????????????????????????????????????????????????????????????????????????????????????????????????????????????????????????????????????????????????????????????????????????????????????????????????????????????????????????????????????????????????????????????????????????????????????????????????????????????????????????????????????????????????????????????????????????????????????????????????????????????????????????????????????????????????????????????????????????????????????????????????????????????????????????????????????????????????????????????????????????????????????????????????????????????????????????????????????????????????????????????????????????????????????????????????????????????????????????????????????????????????????????????????????????????????????????????????????????????????????????????????????????????????????????????????????????????????????????????????????????????????????????????????????????????????????????????????????????????????????????????????????????????????????????????????????????????????????????????????????????????????????????????????????????????????????????????????????????????????????????????????????????????????????????????????????????????????????????????????????????????????????????????????????????????????????????????????????????????????????????????????????????????????????????????????????????????????????????????????????????????????????????????????????????????????????????????????????????????????????????????????????????????????????????????????????????????????????????????????????????????????????????????????????????????????????????????????????????????????????????????????????????????????????????????????????????????????????????????????????????????????????????????????????????????????????????????????????????????????????????????????????????????????????????????????????????????????????????????????????????????????????????????????????????????????????????????????????????????????????????????????????????????????????????????????????????????????????????????????????????????????????????????????????????????????????????????????????????????????????????????????????????????????????????????????????????????????????????????????????????????????????????????????????????????????????????????????????????????????????????????????????????????????????????????????????????????????????????????????????????????????????????????????????????????????????????????????????????????????????????????????????????????????????????????????????????????????????????????????????????????????????????????????????????????????????????????????????????????????????????????????????????????????????????????????????????????????????????????????????????????????????????????????????????????????????????????????????????????????????????????????????????????????????????????????????????????????????????????????????????????????????????????????????????????????????????????????????????????????????????????????????????????????????????????????????????????????????????????????????????????????????????????????????????????????????????????????????????????????????????????????????????????????????????????????????????????????????????????????????????????????????????????????????????????????????????????????????????????????????????????????????????????????????????????????????????????????????????????????????????????????????????????????????????????????????????????????????????????????????????????????????????????????????????????????????????????????????????????????????????????????????????????????????????????????????????????????????????????????????????????????????????????????????????????????????????????????????????????????????????????????????????????????????????????????????????????????????????????????????????????????????????????????????????????????????????????????????????????????????????????????????????????????????????????????????????????????????????????????????????????????????????????????????????????????????????????????????????????????????????????????????????????????????????????????????????????????????????????????????????????????????????????????????????????????????????????????????????????????????????????????????????????????????????????
Eudyptula_minor                 11012000000000000100511111100????030000010020000100010100202001213010010101110000012000020101020121001001111010000011120112030112111101011101312101101200111121120021212120100020021?22011230111101111011000011111100111022010{12}203111021320100021001001000000?GACTTAATGGGCAATAGGGAAGCACTTGAGAAAGATGCCAATGACATGAAAACACAAGACAATAAAGCTCATCAGAACAATCTGAAGCAACTTTGCCGCATCTGTGGAGTTTCATTTAAAACTGATTGTTACAAGAGAACTCATCCAGTGCATGGGCCAGTGGATGATGAAACTCTGTGGCTTCTGAGAAAGAAAGAGAAAAAAGCAACCTCTTGGCCAGATCTTATTGCTAAGGTTTTTAAGATTGATGTGCGAGGGGACATTGATACTATCCATCCCACTCGATTTTGTCACAACTGCTGGAGTATTATCCATAGAAAATTCAGTAATACTCCATGTGAAGTATATTTTCCTAGGAACAGCACGATGGATTGGCAACCCCACTCCCCAAACTGTGATGTGTGCCACACTACCAGTCAGGGAGTCAAGAGAAAAAGCCATCCACCCAGTGTACAACATGGCAAACGTGTGAAGACCATTGCAGAACATGCTCGAATAAAGAGAGGTGTAAAGAACCAAGCACAGATAAACAACAAAAATTTAATGAAAGAGATTGTCAATTGCAAGAATGTACATCTCAGCACCAAGCTGCTTGCAGTTGATTACCCAGCAGATTTCATTAAATCCATCTCTTGCCAGATCTGTGAGCATATTTTGGCAGATCCAGTGGAAACAACATGTAGACACTTGTTTTGCAGAACTTGCATCCTTAAATGTATCAAGGTTATGGGCAGCTATTGCCCCTCCTGCTGGTATCCTTGCTTCCCTACTGATCTGGTAACCCCAGTGAAATCTTTCCTGAACATCCTTGATAGCCTCGGTATAAGATGCCCTGTAAAGGAATGTGATGAAGAGATCTTGCATGGAAAATATGGCCAACACCTCTCCAGCCACAAGGAGATGAAAGATAGAGAGCTCTACAGCCACATAAATAAAGGTGGCCGACCGAGGCAGCATCTCCTGTCTTTGACCAGGAGAGCTCAGAAACATCGTCTGAGAGAACTGAAACGTCAAGTCAAGGCTTTTGCTGAGAAAGAAGAGGGTGGCGATATAAAGGCTGTATGCATGACTTTGTTCCTGCTAGCTTTAAGAGCAAAAAATGAACACAGACAAGCAGATGAATTGGAGGCTATAATGCAAGGGAGGGGATCTGGACTTCACCCTGCTGTCTGCCTGGCAATCCGAGTCAACACGTTTCTCAGCTGTAGCCAGTATCATAAAATGTATAGAACGGTAAAAGCTGTCACTGGGAGGCAGATCTTCCAGCCTTTGCATGCTCTTCGCACTGCTGAGAAAGCCCTCCTACCAGGCTATCATCCATTTGAGTGGAAACCTCCCTTGAAAAATGTATCCACTAACACAGAAGTGGGAATTATAGATGGACTATCAGGATTGCCACTTTCAATTGATGACTACCCAGTAGACACAATTGCAAAGAGATTTCGATATGATGCAGCCTTGGTTTGTGCCTTAAAGGACATGGAGGAGGAGATCTTGGAAGGCATGAAAGCAAAAAACCTGGATGACTATTTAAATGGTCCCTTCACTGTGGTGGTAAAAGAGTCCTGTGATGGAATGGGAGACGTCAGTGAGAAGCATGGAAGTGGGCCTGCTGTCCCAGAGAAGGCTGTTCGCTTTTCTTTCACAGTCATGAACATTGCTATAGCATATGGGAATGAAAGCAAGAGGATCTTTGAAGAAGTAAAGCCCAATTCAGAGTTGTGTTGCAAGCCTTTGTGCCTTATGCTGGCTGATGAATCGGATCATGAAACACTGACAGCAATCCTGAGCCCCCTCATAGCAGAAAGAGAGGCTATGAAAAACAGTGAACTGCTACTTGAAATGGGAGGCATCCTGAGAACATTCAAATTCATCTTTAGGGGTACAGGATATGATGAGAAACTTGTGCGGGAAGTGGAAGGGCTGGAGGCCTCAGGTTCCACTTATATTTGTACCCTGTGTGA?GCAACCCGCCTGGAGGCGTCCCAGAATTTGGTCTTCCACTCCATAACAAGAAGCCATGCTGAAAATCTGGAGCGATATGAAATATGGAGGTCCAACCCATATCACGAATCTGTTGATGAGCTCCGTGACAGAGTGAAGGGTGTTTCAGCCAAACCTTTTATTGAGACCGTTCCCTCCATAGATGCATTGCACTGTGACATTGGCAATGCAACAGAATTCTACAGGATTTTCCAGATGGAGATTGGCGAAGTTTACAAGAATCCTGATGTGTCTAAAGAGGAGAGGAAGAGGTTGCAGTTGACTCTTGACAAACACCTCAGGAAGAAGATGAACTTGAAGCCTATGATGAGGATGAGTGGAAATTTTGCTAGGAAGCTCATGTCCAAAGAGACAGTAGAGGCAGTATGTGAATTAATAAAGTGTGAGGAAAGGCATGAAGCCCTAAAAGAACTAATGGATCTTTATCTGAAGATGAAGCCAGTGTGGCGATCTTCATGCCCTGCCAAGGAGTGTCCAGAATTGCTGTGCCAGTATAGCTACAATTCACAGCGTTTTGCTGAGCTCCTATCTACAAAGTTCAAGTACAGATATGAAGGCAAGATTACAAATTATTTCCACAAAACCCTTGCTCATGTTCCTGAAATCATTGAAAGAGATGGGTCAATTGGGGCCTGGGCAAGTGAAGGAAATGAGTCTGGAAACAAACTGTTTAGGAGGATGGCCCCCAACCTCCGAAAATCTCACCCCCTCCTAAAAATAATCAACAACTCCCTAATTGACCTACCCACCCCATCAAACATTTCCACCTGATGAAACTTCGGATCACTCCTAGGTATTTGCCTAATCACACAAATCCTAACCGGCCTCCTACTAGCCGCCCATTACACTGCAGACACAACCCTAGCCTTCTCCTCCATCGCCCACACATGCCGAAATGTACAGTACGGCTGACTAATCCGCAACCTACACGCAAACGGAGCCTCATTCTTCTTTATCTGCATCTACCTTCACATCGGCCGCGGACTCTACTACGGCTCCTACCTATATAAAGAAACCTGAAACACAGGCATTATCCTCTTAATCACCCTCATAGCAACCGCCTTCGTGGGCTATGTCCTGCCATGAGGCCAAATATCCTTCTGAGGAGCCACAGTCATTACCAACTTATTCTCGGCTATCCCCTACATCGGCCAAACTCTTGTAGAATGAGCCTGAGGCGGCTTCTCAGTAGACAACCCTACACTAACCCGATTCTTCGCACTACACTTCCTCCTTCCATTCATAATTACAGGCCTCACCCTAATTCACCTCACCTTCCTCCACGAATCTGGCTCAAACAATCCACTAGGCATCGTAGCTAATTCCGACAAAATCCCATTCCACCCCTACTACTCCACAAAAGACATCCTAGGGTTCATACTCTTACTCCTCCCACTCACCACCCTCGCCCTATTCTCACCCAACCTTCTAGGAGACCCAGAAAACTTTACCCCAGCAAACCCTCTAGTCACACCTCCACACATCAAACCAGAATGATACTTCCTATTTGCCTACGCTATTCTACGGTCAATTCCCAATAAACTGGGAGGAGTACTAGCCCTAGCAGCATCCGTACTAATCCTATTCCTAATTCCCCTTCTCCACAAATCCAAACAACGCTCAATAGCCTTCCGCCCCCTCTCCCAACTCCTATTCTGAACCCTAGTAGCCAACCTTACCATCCTAACATGAGTAGGTAGCCAACCAGTAGAGCACCCCTTCATCATCATCGGCCAACTAGCCTCCCTCACCTATTTCACCATTCTCCTAATCCTCTTCCCCCTCGCCGGGACCCTAGAAAACAAGATACTCAGC?????????????????????????????????????????????????????????????????????????????????????????????????????????CTCAGCTTACTCATCCGTGCAGAACTTGGCCAACCTGGAACTCTCCTAGGAGACGACCAAATCTATAATGTAATCGTCACTGCTCATGCCTTCGTAATAATCTTCTTCATAGTAATACCCATCATGATTGGAGGATTTGGAAACTGACTAGTACCCCTTATAATTGGCGCCCCCGACATAGCATTTCCCCGCATAAACAACATAAGCTTCTGACTACTACCCCCCTCCTTCCTGCTCCTACTAGCCTCTTCCACAGTAGAAGCAGGAGCCGGCACAGGGTGAACAGTATATCCCCCTCTAGCAGGCAACCTAGCCCACGCCGGTGCATCAGTAGACCTAGCCATCTTCTCACTCCACTTAGCAGGAATCTCTTCCATCCTAGGAGCAATCAACTTCATCACCACAGCCATCAACATAAAACCTCCAGCCCTATCACAATACCAAACCCCCCTATTC????????????????????????????????????????????????????????????????????????????????????????????????????????????????????????????????????????????????????????????????????????????????????????????????????????????????????????????????????????????????????????????????????????????????????????????????????????????????????????????????????????????????????????????????????????????????????????????????????????????????????????????????????????????????????????????????????????????????????????????????????????????????????????????????????????????????????????????????????????????????????????????????????????????????????????????????????????????????????????????????????????????????????????????????????????????????????????????????????????????????????????????????????????????????????????????????????????????????????????????????????????????????????????????????????????????????????????????????????????????????????????????????????????????????????????????????????????????????????????????????????????????????????????????????????AAAGACTTAGTCCTAACCTTACTGTTAATTCCTGCTAAATGTATACATGCAAGTATCTGCGCCCCAGTGTAAATGCCCTAAAGCTCTCACAACCCAGACGAAAGGAGCGGGCATCAGGCTCGCCCACCGC?????CGCAGCCCAAGACGCCTTGCTTAGCCACACCCCCACGGGTACTCAGCAGTAACTAGTATTAAGCAATGAGTGAAAACTCGACTTAGTTATAGCAGCACCTAAGGGTTGGTAAATCTTGTGCCAGCCACCGCGGTCACACAAGGAACCCAAATTAACTGTA?ACACGGCGTAAAGAGTGGTACCATGCTATCCTA?ACAACTAAGATCGAAATACAACTAAGCCGTCATAAGCCCAAGATGTACCTAAGGACACCCTCAAGATGATCTTAGCACCCTC?GACTGATTAAATCCCACGAAAGCTAGAACACAAACTGGGATTAGATACCCCACTATGCCTAGCCCTAAATCTTGATACTTTCTACCACCAAAGTGTCCGCCTGAGAACTACGAGCACAAACGCTTAAAACTCTAAGGACTTGGCGGTGCCCCAAACCCACCTAGAGGAGCCTGTTCTATAATCGATAACCCACGATGCACCCAACCACTCCTTGCC?AAAACAGCCTATATACCGCCGTCGCCAGCCCACCT?CCCCTGAGAGCCTAACAGTGAGCCTAATAGCCC???????TCCGCTAGCAAGACAGGTCAAGGTATAGCCTATGGAGTGGAAGAAATGGGCTACATTTTCTAAGATAGATACTTT?CACGAAAGGGGAC?ATGAAACTCGTCCCTAGAAGGCGGATTTAGCAGTAAAGCGGGATAATAAA??GCCCTCTTTAAACCGGCCCTGAGGCACGTACATACCGCCCGTCACCCTCCTCACAAGCTACATGCA?TATATAAACTAATGCTC??GCCCA?CAGC??TGAAGACGAGGTAAGTCGTAACAACACGTACATACCGCCCGTCACCCTCCTCACAAGCTACATGCA?TATATAAACTAATGCTC??GCCCA?CAGC??TGAAGACGAGGTAAGTCGTAACAAGGTAAGTGTACCGGAAGGTGCACTTAGCATAT?????????????????????????????????????????????????????????????????????????????????????????????????????????????????????????????????????????????????????????????????????????????????????????????????????????????????????????????????????????????????????????????????????????????????????????????????????????????????????????????????????????????????????????????????????????????????????????????????GCCTGTGAAATGAATCTAAGTTCTCTCTTAAT??????CTTTTTTCCCCCCCGGACACA????ACCCTAACCATCATGTGATAGATCAAGAATAATTTAAAGGGGGTACAGCCCCTTT?AAAAAAGAACACAACCTCCTCTAGCGGATAA?CTGCCTGACTA???TCCCCA?????GACTGTAGGCCCTCAAGCAGCCACCAACAAAGAATGCGTCAAAGCTCTACCCTCAAAAAAT?CTAAAAACCAACAGGACTCCCTTA?TCCATAACAGGCCAACCTATAACAATAGGAGAATTAATGCTAAAATGAGTAATCGGGGG????????CCACCCTCTAGA?GCGCAAGCTTACAT??CACCACATTATTAACAGACCATAAACCAATACTCCCAATCC??AACAAG?CCGAGTATTAAATCTGTCCTGTTAGCCCAACTCAGGAGCGCCCA?TTAGAAAGATTCAAATCTGCAAAAGGAACTAGGCAATCTCAAGGCCCGACTGTTTACCAAAAACATAGCCTTCAGCCAGCCAAGTATTGAAGGTGATGCCTGCCCAGTGACACTTCTGTTTAACGGCCGCGGTATCCTAACCGTGCGAAGGTAGCGCAATCAATTGTCCCATAAATCGAGACTTGTATGAATGGCTAAACGAGGTCTTAACTGTCTCTTGCAGACAATCAATGAAATTGATCTTCCTGTGCAAAAGCAGGAATAAGCCCATAAGACGAGAAGACCCTGTGGAACTTGAAAATCAGCGACCACCACACAC???AACCCAAAACCTACTAGGCCCACG??ATCCAAACAAAACGCTGGTCCGCATTTTTCGGTTGGGGCGACCTTGGAGAAAAGCAAATCCTCCAAAAATAAGATCC?TACCTCTTAACCAAGAGTAACCCCTCAACGTGCTAACAGCAACCAGACCCAATACAA??TTGACCAATGGACCAAGCTACCCCAGGGATAACAGCGCAATCCCCTCCAAGAGCCCATATCGACGAGGGGGTTT?ACGACCTCGATGTTGGATCAGGACATCCTAATGGTGCAGCCGCTATTTAAGGGTTCGTTTGTTCAACGATTAACAGTCCTACGTGATCTGAGTTCAGACCGGAGTAAT??????????????????????????????????????????????????????????????????????????????????????????????????????????????????????????????????????????????????????????????????
Spheniscus_demersus             21101000010000000000011111100????0010320010001101000000111110022100100101011111100100001201010201210010021110{01}00001112201120411121111010111013121?100120011112112112121212010003102{12}?220112301111011110110000111111001110220102203111021321000010110110211000?GACTTAATGGGCAATAGGCAAGCACTTGAGAAAGATGCCAATGACATGAAAACACAAGACAATAAAGCTCATCAGAACAATCTGAAGCAACTTTGCCGCATCTGTGGAGTTTCATTTAAAACTGATTGTTACAAGAGAACTCATCCAGTGCATGGGCCAGTGGATGATGAAACTCTGTGGCTTCTGAGAAAGAAAGAGAAAAAAGCAACCTCTTGGCCGGATCTTATTGCTAAGGTTTTTAAGATTGATGTGCGAGGGGACATTGATACTATCCATCCCACTCGATTTTGTCACAACTGCTGGAGTATTATCCATAGAAAATTCAGTAATACTCCATGTGAAGTATATTTTCCTAGGAACAGCACGATGGATTGGCAACCCCACTCCCCAAACTGTGATGTGTGCCACACTACCAGTCAGGGAGTCAAGAGAAAAAGCCATCCACCCAGTGTACAACATGGCAAACGTGTGAAGACCATTGCAGAACATGCTCGAATAAAGAGAGGTGTAAAGAACCAAGCACAGATAAACAACAAAAATTTAATGAAAGAGATTGTCAATTGCAAGAATGTACATCTCAGCACCAAGCTGCTTGCAGTTGATTACCCAGCAGATTTCATTAAATCCATCTCTTGCCAGATCTGTGAGCATATTTTGGCAGATCCAGTGGAAACAACATGTAGACACTTGTTTTGCAGAACTTGTATCCTTAAATGTATCAAGGTTATGGGCAGCTATTGCCCCTCCTGCTGGTATCCTTGCTTCCCTACTGATCTGGTAACCCCAGTGAAATCCTTCCTGAACATCCTTGATGGCCTTGGTATAAGATGCCCTGTAAAGGAATGTGATGAAGAGATCTTGCATGGAAAATATGGCCAACACCTCTCCAGCCACAAGGAGATGAAAGATAGAGAGCTCTACAGCCACATAAATAAAGGTGGCCGACCGAGGCAGCATCTCCTGTCTTTGACCAGGAGAGCTCAGAAACATCGTCTGAGAGAACTGAAACGTCAAGTCAAGGCTTTTGCTGAGAAAGAAGAGGGTGGCGATATAAAGGCTGTATGCATGACTTTGTTCCTGCTAGCTTTAAGAGCAAAAAATGAACACAGACAAGCAGATGAATTGGAGGCTATAATGCAAGGGAGGGGATCTGGACTTCACCCTGCTGTCTGCCTGGCAATTCGAGTCAACACGTTTCTCAGCTGTAGCCAGTATCATAAAATGTATAGAACGGTAAAAGCTGTCACTGGGAGGCAGATCTTCCAGCCTTTGCATGCTCTTCGCACTGCTGAGAAAGCCCTCCTACCAGGCTATCATCCATTTGAGTGGAAACCTCCCTTGAAAAATGTATCCACTAACACAGAAGTGGGAATTATAGATGGACTATCAGGATTGCCACTTTCAATTGATGACTACCCAGTAGACACAATTGCAAAGAGATTTCGATATGATGCAGCCTTGGTTTGTGCCTTAAAGGACATGGAGGAGGAGATCTTGGAAGGCATGAAAGCAAAAAACCTGGATGACTATTTAAATGGTCCGTTCACTGTGGTGGTAAAAGAGTCCTGTGATGGAATGGGAGACGTCAGTGAGAAGCATGGAAGTGGGCCTGCTGTCCCAGAGAAGGCTGTTCGCTTTTCTTTCACAGTCATGAACATTGCTATAGCATATGGGAATGAAAGCAAGAGGATCTTTGAAGAAGTAAAGCCCAATTCAGAGTTGTGTTGCAAGCCTTTGTGCCTTATGCTGGCTGATGAATCGGATCATGAAACACTGACAGCAATCCTGAGCCCCCTCATAGCAGAAAGAGAGGCTATGAAAAACAGTGAACTGCTACTTGAAATGGGAGGCATCCTGAGAACATTCAAATTCATCTTTAGGGGTACAGGATATGATGAGAAACTTGTGCGGGAAGTGGAAGGGCTGGAGGCCTCAGGTTCCACTTATATTTGTACCCTGTGTGACGCAACCCGCCTGGAGGCGTCCCAGAATTTGGTCTTCCACTCCATAACAAGAAGCCATGCTGAAAATCTGGAGCGATATGAAATATGGAGGTCCAACCCATATCACGAATCTGTTGATGAGCTCCGTGACAGAGTGAAGGGTGTTTCAGCCAAACCTTTTATTGAGACCGTTCCCTCCATAGATGCGTTGCACTGTGACATTGGCAATGCAACAGAATTCTACAGGATTTTCCAGATGGAGATTGGCGAAGTTTACAAGAATCCTGATGTGTCTAAAGAGGAGAGGAAGAGGTTGCAGTTGACTCTTGACAAACACCTCAGGAAGAAGATGAACTTGAAGCCTATGATGAGGATGAGTGGAAATTTTGCTAGGAAGCTCATGTCCAAAGAGACAGTAGAGGCAGTATGTGAATTAATAAAGTGTGAGGAAAGGCATGAAGCCCTAAAAGAACTAATGGATCTTTATCTGAAGATGAAGCCAGTGTGGCGATCTTCATGCCCTGCCAAGGAGTGTCCAGAATTGCTGTGCCAGTATAGCTACAATTCACAGCGTTTTGCTGAGCTCCTATCTACAAAGTTCAAGTACAGATATGAAGGCAAGATTACAAATTATTTCCACAAAACCCTTGCTCATGTTCCTGAAATCATTGAAAGAGATGGGTCAATTGGGGCCTGGGCAAGTGAAGGAAATGAGTCTGGAAACAAACTGTTTAGGAGG?????????????????????????????????????????????????????????????????????????????????????????????????????????????????????????????????ACACAAATCCTAACTGGCCTCCTACTAGCTGCCCACTATACTGCAGACACAACCCTAGCCTTCTCATCCGTCGCCCACATATGCCGAAACGTACAATACGGCTGACTAATCCGCAACTTACACGCAAACGGAGCCTCATTCTTCTTTATCTGTATCTACCTGCATATCGGCCGCGGACTCTACTACGGCTCCTACCTATACAAAGAAACCTGAAACACAGGCATCATCCTCCTACTTACCCTCATAGCAACCGCCTTCGTAGGCTACGTCCTACCATGAGGCCAGATATCCTTTTGAGGAGCTACAGTCATTACTAACCTATTCTCAGCTATCCCTTACATTGGCCAAACTCTCGTAGAATGAGCTTGAGGCGGCTTCTCAGTAGACAACCCCACCCTAACCCGATTCTTCGCACTACACTTCCTTCTCCCCTTCATAATCACAGGCCTCACCCTCATCCACCTCACCTTCCTCCACGAATCAGGCTCAAACAATCCACTAGGTATCGTAGCCAACTCCGACAAAATCCCATTCCACCCCTACTACTCCACAAAAGATATTCTAGGATTCATACTCCTACTCCTTCCACTAACAACCTTAGCCCTATTCTCACGCAACCTATTAGGAGACCCAGAAAACTTCACCCCAGCAAACCCCCTAGTCACACCTCCACACATTAAACCAGAATGATACTTCCTATTTGCCTACGCCATCCTACGCTCAATCCCCAACAAACTAGGAGGAGTACTAGCCCTAGCAGCATCCGTACTAATCCTATTCCTAATACCCCTCCTCCACAAATCTAAACAGCGCACAATAGCCTTCCGTCCACTCTCCCAACTCCTATTCTGAGCCCTAGTAGCCAACCTCATTATCCTAACGTGAATTGGCAGCCAACCAGTAGAACATCCCTTCATTGCCATCGGCCAATTAGCCTCCTTCACCTACTTCACCACCCTCCTAATTCTCTTTCCCCTTGCCGGAGCCCTAGAAAATAAAATACTTAA??????????????????????????????????????????????????????????????????????????????????????????????????????????CTCAGCCTACTCATCCGCGCAGAACTCGGTCAACCCGGAACCCTCCTAGGAGACGACCAAATCTACAATGTAATTATCACCGCCCATGCCTTCGTAATAATCTTCTTCATAGTAATACCTATCATAATCGGAGGATTTGGAAACTGACTAGTCCCACTTATAATCGGCGCCCCCGACATAGCATTTCCCCGCATAAATAACATAAGCTTTTGACTACTACCCCCCTCCTTCCTACTCCTACTAGCCTCCTCCACAGTAGAAGCAGGAGCCGGCACAGGATGAACCGTATACCCACCATTAGCAGGCAACCTAGCCCATGCCGGCGCATCAGTAGACCTAGCTATTTTTTCACTCCACCTAGCAGGAATCTCCTCCATCCTAGGAGCAATCAACTTCATCACCACCGCCACTAACATAAAACCCCCAGCCCTATCACAATACCAAACCCCCCTGTTC????????????????????????????????????????????????????????????????????????????????????????????????????????????????????????????????????????????????????????????????????????????????????????????????????????????????????????????????????????????????????????????????????????????????????????????????????????????????????????????????????????????????????????????????????????????????????????????????????????????????????????????????????????????????????????????????????????????????????????????????????????????????????????????????????????????????????????????????????????????????????????????????????????????????????????????????????????????????????????????????????????????????????????????????????????????????????????????????????????????????????????????????????????????????????????????????????????????????????????????????????????????????????????????????????????????????????????????????????????????????????????????????????????????????????????????????????????????????????????????????????????????????????????????????????????????????????????????????????????????????????????????????????????????????????????????????????????????????????????????????????????????????????????????????????????????????????????????????????????????????????????????????????????????????????????????????????????????????????????????CCCAAATTAACTGTA?GTACGGCGTAAAGAGTGGCACCATGCTATCCTG?CCAACTAAGATCAAAATGCAACTAAGCCGTCATAAGCCAAAGATGCATCTAAAACCACCCTCAACACGATCTTAGCCTCTCC?GACTAATTAAACCCCACGAAAGCTAGGGCACAAACTGGGATTAGATACCCCACTATGCCTAGCCCTAAATCTTGATACTTCCTACCACTAAAGTATCCGCCCGAGAACTACGAGCACAAACGCTTAAAACTCTAAGGACTTGGCGGTGCCCCAGACCCACCTAGAGGAGCCTGTTCTATAATCGATAACCCACGATACACCCAACCACCCCTTGCC?AAAACAGCCTATATACCGCCGTCGCCAGCCCACCT?CTCCTGAGAGTCCAACAGTGAGCATAATAGCCCCACA???TCCGCTAGCAAGACAGGTCAAGGTATAGCCTATGGGATGGAAGAAATGGGCTACATTTTCTAAGATAGACAATTT?CACGGAAGGGGAC?ATGAAAC?CGTCCCTAAAAGGCGGATTTAGCAGTAAAGCGGGATAATAAA??GCCCCCTTTAAACTGGCCCTGAGGCACGTACATACCGCCCGTCACCCTCCTCACAAGCTACACACA?CACATAA?CTAATACGTTCCCCCACCAGC??TGAAGACGAGGTAAGTCGTAACAACACGTACATACCGCCCGTCACCCTCCTCACAAGCTACACACA?CACATAA?CTAATACGTTCCCCCACCAGC??TGAAGACGAGGTAAGTCGTAACAA????????????????????????????????????????????????????????????????????????????????????????????????????????????????????????????????????????????????????????????????????????????????????????????????????????????????????????????????????????????????????????????????????????????????????????????????????????????????????????????????????????????????????????????????????????????????????????????????????????????????????????????????TGCCTGTGAAATGAATCTAAGTTCTCTCTTAAT??????????TTCCTCTCCCGGACACTAATCATCCAAACCATCATGTGATAAATCAAGAGTAATTTAAAGGAGGTACAGCTCCCTT?AAAAAAGAATACAACCTCCCCTAGCGGATAA?CTACCCGACCA????CCCCA?????AACTGTAGGCCTTCAAGCAGCCACCAACAAAGAATGCGTCAAAGCTCTACTCTCAAAAAAA?TTCAAAAACAACAGGACTCCCTT??TCCATAACAGGCCAACCTATAACAATAGGAGAATCAATGCTAAAATGAGTAATCGGGGG????????CCACCCTCTAGA?GCGCAAGCTTACAT??CACCACATTATTAACAGACCTTAAACTAATACTCCCAACCC??AACAAG?CCAAGTATTAAATCTGCCCTGTTAGCCCAACTCAGGAGCGCCCA?TTAGAAAGATCCAAATCTGCAAAAGGAACTAGGCAACCTCAAGGCCCGACTGTTTACCAAAAACATAGCCTTCAGCCAACCAAGTATTGAAGGTGATGCCTGCCCAGTGACACT?CTGTTTAACGGCCGCGGTATCCTAACCGTGCGAAGGTAGCGCAATCAATTGTCCCATAAATCGAGACTTGTATGAATGGCTAAACGAGGTCTTAACTGTCTCTTGCAGATAATCAATGAAATTGATCTTCCTGTGCAAAAGCAGGAATAAACCCATAAGACGAGAAGACCCTGTGGAACTTAAAAATCAGCAACCACCATACAC???ACTCCAAAACCTACTAGGCCCACGCGATCCTAACAAAACACTGGTCTGCATTTTTCGGTTGGGGCGACCTTGGAGAAAAACAAATCCTCCAAAAACAAGACCA?TACCTCTTGACCAAGAGCAACCCCTCGACGTACTAACAGCAACCAGACCCAATATAA??TTGACCAATGGACCAAGCTACCCCAGGGATAACAGCGCAATCTCCTCCAAGAGCCCATAT??ACGAGG?GGTTT?ACGACCTCGATGTTGGATCAGGACATCCTAATGGTGCAGC?GCTATT?AAGGGTTCGTTTGTTCAACGATTAACAGTTCTACGTGATCTGAGTTCAGACCGGAGCAATCCAGGTCGG?????????????????????????????????????????????????????????????????????????????????????????????????????????????????????????????????????????????????????????
Spheniscus_magellanicus         21101000010000000000011111100????00102100300011010000100111110?2100100102011111100100001201010201210010021110000001112201120411121111010111013121?1001200111121121121212120100031022?220112301111011110110000111111001110220102?0311{12}021321?00010110110211000?GACTTAATGGGCAATAGGCAAGCACTTGAGAAAGATGCCAATGACATGAAAACACAAGACAATAAAGCTCATCAGAACAATCTGAAGCAACTTTGCCGCATCTGTGGAGTTTCATTTAAAACTGATTGTTACAAGAGAACTCATCCAGTGCATGGGCCAGTGGATGATGAAACTCTGTGGCTTCTGAGAAAGAAAGAGAAAAAAGCAACCTCTTGGCCGGATCTTATTGCTAAGGTTTTTAAGATTGATGTGCGAGGGGACATTGATACTATCCATCCCACTCGATTTTGTCACAACTGCTGGAGTATTATCCATAGAAAATTCAGTAATACTCCATGTGAAGTATATTTTCCTAGGAACAGCACGATGGATTGGCAACCCCACTCCCCAAACTGTGATGTGTGCCACACTACCAGTCAGGGAGTCAAGAGAAAAAGCCATCCACCCAGTGTACAACATGGCAAACGTGTGAAGACCATTGCAGAACATGCTCGAATAAAGAGAGGTGTAAAGAACCAAGCACAGATAAACAACAAAAATTTAATGAAAGAGATTGTCAATTGCAAGAATGTACATCTCAGCACCAAGCTGCTTGCAGTTGATTACCCAGCAGATTTCATTAAATCCATCTCTTGCCAGATCTGTGAGCATATTTTGGCAGATCCAGTGGAAACAACATGTAGACACTTGTTTTGCAGAACTTGTATCCTTAAATGTATCAAGGTTATGGGCAGCTATTGCCCCTCCTGCTGGTATCCTTGCTTCCCTACTGATCTGGTAACCCCAGTGAAATCCTTCCTGAACATCCTTGATGGCCTTGGTATAAGATGCCCTGTAAAGGAATGTGATGAAGAGATCTTGCATGGAAAATATGGCCAACACCTCTCCAGCCACAAGGAGATGAAAGATAGAGAGCTCTACAGCCACATAAATAAAGGTGGCCGACCGAGGCAGCATCTCCTGTCTTTGACCAGGAGAGCTCAGAAACATCGTCTGAGAGAACTGAAACGTCAAGTCAAGGCTTTTGCTGAGAAAGAAGAGGGTGGCGATATAAAGGCTGTATGCATGACTTTGTTCCTGCTAGCTTTAAGAGCAAAAAATGAACACAGACAAGCAGATGAATTGGAGGCTATAATGCAAGGGAGGGGATCTGGACTTCACCCTGCTGTCTGCCTGGCAATTCGAGTCAACACGTTTCTCAGCTGTAGCCAGTATCATAAAATGTATAGAACGGTAAAAGCTGTCACTGGGAGGCAGATCTTCCAGCCTTTGCATGCTCTTCGCACTGCTGAGAAAGCCCTCCTACCAGGCTATCATCCATTTGAGTGGAAACCTCCCTTGAAAAATGTATCCACTAACACAGAAGTGGGAATTATAGATGGACTATCAGGATTGCCACTTTCAATTGATGACTACCCAGTAGACACAATTGCAAAGAGATTTCGATATGATGCAGCCTTGGTTTGTGCCTTAAAGGACATGGAGGAGGAGATCTTGGAAGGCATGAAAGCAAAAAACCTGGATGACTATTTAAATGGTCCGTTCACTGTGGTGGTAAAAGAGTCCTGTGATGGAATGGGAGACGTCAGTGAGAAGCATGGAAGTGGGCCTGCTGTCCCAGAGAAGGCTGTTCGCTTTTCTTTCACAGTCATGAACATTGCTATAGCATATGGGAATGAAAGCAAGAGGATCTTTGAAGAAGTAAAGCCCAATTCAGAGTTGTGTTGCAAGCCTTTGTGCCTTATGCTGGCTGATGAATCGGATCATGAAACACTGACAGCAATCCTGAGCCCCCTCATAGCAGAAAGAGAGGCTATGAAAAACAGTGAACTGCTACTTGAAATGGGAGGCATCCTGAGAACATTCAAATTCATCTTTAGGGGTACAGGATATGATGAGAAACTTGTGCGGGAAGTGGAAGGGCTGGAGGCCTCAGGTTCCACTTATATTTGTACCCTGTGTGACGCAACCCGCCTGGAGGCGTCCCAGAATTTGGTCTTCCACTCCATAACAAGAAGCCATGCTGAAAATCTGGAGCGATATGAAATATGGAGGTCCAACCCATATCACGAATCTGTTGATGAGCTCCGTGACAGAGTGAAGGGTGTTTCAGCCAAACCTTTTATTGAGACCGTTCCCTCCATAGATGCGTTGCACTGTGACATTGGCAATGCAACAGAATTCTACAGGATTTTCCAGATGGAGATTGGCGAAGTTTACAAGAATCCTGATGTGTCTAAAGAGGAGAGGAAGAGGTTGCAGTTGACTCTTGACAAACACCTCAGGAAGAAGATGAACTTGAAGCCTATGATGAGGATGAGTGGAAATTTTGCTAGGAAGCTCATGTCCAAAGAGACAGTAGAGGCAGTATGTGAATTAATAAAGTGTGAGGAAAGGCATGAAGCCCTAAAAGAACTAATGGATCTTTATCTGAAGATGAAGCCAGTGTGGCGATCTTCATGCCCTGCCAAGGAGTGTCCAGAATTGCTGTGCCAGTATAGCTACAATTCACAGCGTTTTGCTGAGCTCCTATCTACAAAGTTCAAGTACAGATATGAAGGCAAGATTACAAATTATTTCCACAAAACCCTTGCTCATGTTCCTGAAATCATTGAAAGAGATGGGTCAATTGGGGCCTGGGCAAGTGAAGGAAATGAGTCTGGAAACAAACTGTTTAGGAGG?????????????????????????????????????????????????????????????????????????????????????????????????????????????????????????????????ACACAAATCCTAACTGGCCTCCTACTAGCTGCCCACTATACTGCAGACACAACCCTAGCCTTCTCATCCGTCGCCCACATATGCCGAAACGTACAATACGGCTGACTAATCCGCAACCTACATGCAAACGGAGCCTCATTCTTCTTTATCTGTATCTACCTGCATATCGGCCGCGGACTCTACTACGGCTCCTACCTATACAAAGAAACCTGAAACACAGGCATCATGCTGCTACTTACGCTCATAGCAACCGCCTTCGTAGGCTACGTCCTACCATGAGGCCAGATATCCTTTTGAGGAGCCACAGTCATTACTAACCTATTCTCAGCTATCCCTTACATTGGCCAAACTCTCGTAGAATGAGCTTGAGGCGGCTTCTCAGTAGACAACCCGACTCTAACTCGATTCTTCGCACTACACTTCCTTCTCCCCTTCATAATCACAGGCCTCACCCTCATCCACCTCACCTTCCTCCACGAATCAGGCTCAAACAATCCACTAGGTATCGTAGCCAACTCCGACAAAATCCCATTCCACCCCTACTACTCCACAAAAGATATTCTAGGATTTATACTCCTACTCCTTCCACTAACAACCCTTGCCCTATTCTCACCCAACCTATTAGGAGACCCAGAAAACTTCACCCCAGCAAACCCCCTAGTCACACCTCCACACATTAACCCAGAATATCACTTCCTATTTGCCTACGCCATCCTACGCTCAATCCCCAACAAACTAGGAGGAGTCCTAGCCCTAGCAGCATCCGTACTAATCCTATTCCTAATACCCCTCCTCCACAAATCTAAACAGCGCACAATAGCCTTCCGTCCACTCTCCCAACTCCTATTCTGAACCCTAGTAGCCAACCTCATTATCCTAACGTGAGTTGGCAGCCAACCAGTAGAACATCCCTTCATTATCATCGGTCAATTAGCCTCCTTCACCTACTTCACCACCCTCCTAATTCTCTTTCCCCTTGCCGGAGCCCTAGAAAACAAAATACTCAAT?????????????????????????????????????????????????????????????????????????????????????????????????????????CTCAGCCTGCTCATCCGCGCAGAACTCGGTCAACCCGGAACCCTCCTAGGAGACGACCAGATCTACAATGTAATTCTTACCGCCCATGCCTTCGTAATAATCTTCTTCATAGTAATACCTATCATAATCGGAGGATTTGGAAACTGACTAGTCCCACTTATAATCGGCGCCCCCGACATAGCATTTCCCCGCATAAATAACATAAGCTTTTGACTACTACCTCCCTCCTTCCTACTCCTACTAGCCTCCTCCACAGTAGAAGCAGGAGCCGGCACAGGATGAACCGTATACCCACCATTAGCAGGCAACCTAGCCCATGCCGGCGCATCAGTAGACCTAGCCATTTTTTCACTCCACCTAGCAGGAATCTCCTCCATCCTAGGAGCAATCAACTTCATCACCACCGCCATCAACATAAAACCCCCAGCCCTCTCACAATACCAAACCCCCCTATTC???????????????????????????????????????????????????????????????????????????????????????????????????????????????????????????????????????????????????????????????????????????????????????????????????????????????????????????????????????????????????????????????????????????????????????????????????????????????????????????????????????????????????????????????????????????????????????????????????????????????????????????????????????????????????????????????????????????????????????????????????????????????????????????????????????????????????????????????????????????????????????????????????????????????????????????????????????????????????????????????????????????????????????????????????????????????????????????????????????????????????????????????????????????????????????????????????????????????????????????????????????????????????????????????????????????????????????????????????????????????????????????????????????????????????????????????????????????????????????????????????????????????????????????????????????????????????????????????????????????????????????????????????????????????????????????????????????????????????????????????????????????????????????????????????????????????????????????????????????????????????????????????????????????????????????????????????????????????????CACAAGAGACCCAAATTAACTGTA?GTACGGCGTAAAGAGTGGCACCATGCTATCCTA?CCAACTAAGATCAAAATGCAACTAAGCCGTCATAAGCCAAAGATGCATCTAAAACCACCCTCAACACGATCTTAGCCTCTCC?GACTAATTAAACCCCACGAAAGCTAGGGCACAAACTGGGATTAGATACCCCACTATGCCTAGCCCTAAATCTTGATACTTCCTACCACTAAAGTATCCGCCCGAGAACTACGAGCACAAACGCTTAAAACTCTAAGGACTTGGCGGTGCCCCAGACCCACCTAGAGGAGCCTGTTCTATAATCGATAACCCACGATACACCCAACCACCCCTTGCC?AAAACAGCCTATATACCGCCGTCGCCAGCCCACCT?CTCCTGAGAGCCCAACAGTGAGCATAATAGCCCCACA???TCCGCTAGCAAGACAGGTCAAGGTATAGCCTATGGGATGGAAGAAATGGGCTACATTTTCTAAGATAGACAATTT?CACGGAAGGGGAC?ATGAAAC?CGTCCCTAAAAGGCGGATTTAGCAGTAAAGCGGGATAATAAA??GCCCCCTTTAAACTGGCCCTGAGGCACGTACATACCGCCCGTCACCCTCCTCACAAGCTACACACA?CATATAA?CTAATACGT?CCCCCACCAGC??TGAAGACGAGGTAAGTCGTAACAACACGTACATACCGCCCGTCACCCTCCTCACAAGCTACACACA?CATATAA?CTAATACGT?CCCCCACCAGC??TGAAGACGAGGTAAGTCGTAACAA????????????????????????????????????????????????????????????????????????????????????????????????????????????????????????????????????????????????????????????????????????????????????????????????????????????????????????????????????????????????????????????????????????????????????????????????????????????????????????????????????????????????????????????????????????????????????????????????????????????????????????????????TGCCTGTGAAATGAATCTAAGTTCTCTCTTAAT?????????TTTCCTCTCCCGGACACTAATCATCCAAACCACCATGTGATAAATCAAGAGTAATTTAAAGGAGGTACAGCTCCCTT?AAAAAAGAATACAACCTTCCCTAGCGGATAA?CTACCCGACCG????CCCCA?????AACTGTAGGCCTTCAAGCAGCCACCAACAAAGAATGCGTCAAAGCTCTACTCCCAAAAAAA?TTCAAAAACAACAGGACTCCCTTA?TCCATAACAGGCCAACCTATAACAATAGGAGAATCAATGCTAAAATGAGTAATCGGGGG????????CCACCCTCTAGA?GCGCAAGCTTACAT??CGCCACATTATTAACAGACCTTAAACTAATACTCCCAACCC??AACAAG?CCAAGTATTAAATCTGCCCTGTTAGCCCAACTCAGGAGCGCCCA?TTAGAAAGATCCAAATCTGCAAAAGGAACTAGGCAACCTCAAGGCCCGACTGTTTACCAAAAACATAGCCTTCAGCCAACCAAGTATTGAAGGTGATGCCTGCCCAGTGACACT?CTGTTTAACGGCCGCGGTATCCTAACCGTGCGAAGGTAGCGCAATCAATTGTCCCATAAATCGAGACTTGTATGAATGGCTAAACGAGGTCTTAACTGTCTCTTGCAGATAATCAATGAAATTGATCTTCCTGTGCAAAAGCAGGAATAAACCCATAAGACGAGAAGACCCTGTGGAACTTAAAAATCAGCAACCACCATGCAC???ACTCCAAAACCTACTAGGCCCACGCGACCCTAACAAAACACTGGTCTGCATTTTTCGGTTGGGGCGACCTTGGAGAAAAACAAATCCTCCAAAAACAAGACCA?TACCTCTTGACCAAGAGCAACCCCTCGACGTACTAACAGCAACCAGACCCAATATAA??TTGACCAATGGACCAAGCTACCCCAGGGATAACAGCGCAATCTCCTCCAAGAGCCCATAT??ACGAGGAGGTTT?ACGACCTCGATGTTGGATCAGGACATCCTAATGGTGCAGC?GCTATT?AAGGGTTCGTTTGTTCAACGATTAACAGTCCTACGTGATCTGAGTTCAGACCGGAGCAATCCAGGTCGGTTTCTA???????????????????????????????????????????????????????????????????????????????????????????????????????????????????????????????????????????????????
Spheniscus_humboldti            21101000010000000000111111100????00102303000011010000101110300?210010010?01111110010000120101020121001002111000000111220112041112111101011101312101001200111{01}21121121212120100031022122011230111101111011000011111100111022010220311{12}021{23}2100001011011021100?1GACTTAATGGGCAATAGGCAAGCACTTGAGAAAGATGCCAATGACATGAAAACACAAGACAATAAAGCTCATCAGAACAATCTGAAGCAACTTTGCCGCATCTGTGGAGTTTCATTTAAAACTGATTGTTACAAGAGAACTCATCCAGTGCATGGGCCAGTGGATGATGAAACTCTGTGGCTTCTGAGAAAGAAAGAGAAAAAAGCAACCTCTTGGCCGGATCTTATTGCTAAGGTTTTTAAGATTGATGTGCGAGGGGACATTGATACTATCCATCCCACTCGATTTTGTCACAACTGCTGGAGTATTATCCATAGAAAATTCAGTAATACTCCATGTGAAGTATATTTTCCTAGGAACAGCACGATGGATTGGCAACCCCACTCCCCAAACTGTGATGTGTGCCACACTACCAGTCAGGGAGTCAAGAGAAAAAGCCATCCACCCAGTGTACAACATGGCAAACGTGTGAAGACCATTGCAGAACATGCTCGAATAAAGAGAGGTGTAAAGAACCAAGCACAGATAAACAACAAAAATTTAATGAAAGAGATTGTCAATTGCAAGAATGTACATCTCAGCACCAAGCTGCTTGCAGTTGATTACCCAGCAGATTTCACTAAATCCATCTCTTGCCAGATCTGTGAGCATATTTTGGCAGATCCAGTGGAAACAACATGTAGACACTTGTTTTGCAGAACTTGTATCCTTAAATGTATCAAGGTTATGGGCAGCTATTGCCCCTCCTGCTGGTATCCTTGCTTCCCTACTGATCTGGTAACCCCAGTGAAATCCTTCCTGAACATCCTTGATGGCCTTGGTATAAGATGCCCTGTAAAGGAATGTGATGAAGAGATCTTGCATGGAAAATATGGCCAACACCTCTCCAGCCACAAGGAGATGAAAGATAGAGAGCTCTACAGCCACATAAATAAAGGTGGCCGACCGAGGCAGCATCTCCTGTCTTTGACCAGGAGAGCTCAGAAACATCGTCTGAGAGAACTGAAACGTCAAGTCAAGGCTTTTGCTGAGAAAGAAGAGGGTGGCGATATAAAGGCTGTATGCATGACTTTGTTCCTGCTAGCTTTAAGAGCAAAAAATGAACACAGACAAGCAGATGAATTGGAGGCTATAATGCAAGGGAGGGGATCTGGACTTCACCCTGCTGTCTGCCTGGCAATTCGAGTCAACACGTTTCTCAGCTGTAGCCAGTATCATAAAATGTATAGAACGGTAAAAGCTGTCACTGGGAGGCAGATCTTCCAGCCTTTGCATGCTCTTCGCACTGCTGAGAAAGCCCTCCTACCAGGCTATCATCCATTTGAGTGGAAACCTCCCTTGAAAAATGTATCCACTAACACAGAAGTGGGAATTATAGATGGACTATCAGGATTGCCACTTTCAATTGATGACTACCCAGTAGACACAATTGCAAAGAGATTTCGATATGATGCAGCCTTGGTTTGTGCCTTAAAGGACATGGAGGAGGAGATCTTGGAAGGCATGAAAGCAAAAAACCTGGATGACTATTTAAATGGTCCGTTCACTGTGGTGGTAAAAGAGTCCTGTGATGGAATGGGAGATGTCAGTGAGAAGCATGGAAGTGGGCCTGCTGTCCCAGAGAAGGCTGTTCGCTTTTCTTTCACAGTCATGAACATTGCTATAGCACATGGGAATGAAAGCAAGAGGATCTTTGAAGAAGTAAAGCCCAATTCAGAGTTGTGTTGCAAGCCCTTGTGCCTTATGCTGGCTGATGAATCGGATCATGAAACTCTGACAGCAATCCTGAGCCCCCTCATAGCAGAAAGAGAGGCTATGAAAAACAGTGAACTGCTACTTGAAATGGGAGGCATCCTGAGAACATTCAAATTCATCTTTAGGGGTACAGGATATGATGAGAAACTTGTGCGGGAAGTGGAAGGGCTGGAGGCCTCAGGTTCCACTTATATTTGTACCCTGTGTGACGCAACCCGCCTGGAGGCGTCCCAGAATTTGGTCTTCCACTCCATAACAAGAAGCCATGCTGAAAATCTGGAGCGATATGAAATATGGAGGTCCAACCCATATCACGAATCTGTTGATGAGCTCCGTGACAGAGTGAAGGGTGTTTCAGCCAAACCTTTTATTGAGACCGTTCCCTCCATAGATGCGTTGCACTGTGACATTGGCAATGCAACAGAATTCTACAGGATTTTCCAGATGGAGATCGGCGAAGTTTACAAGAATCCTGATGTGTCTAAAGAGGAGAGGAAGAGGTTGCAGTTGACTCTTGACAAACACCTCAGGAAGAAGATGAACTTGAAGCCTATGATGAGGATGAGTGGAAATTTTGCTAGGAAGCTCATGTCCAAAGAGACAGTAGAGGCAGTATGTGAATTAATAAAGTGTGAGGAAAGGCATGAAGCCCTAAAAGAACTAATGGATCTTTATCTGAAGATGAAGCCAGTGTGGCGATCTTCATGCCCTGCCAAGGAGTGTCCAGAATTGCTGTGCCAGTATAGCTACAATTCACAGCGTTTTGCTGAGCTCCTATCTACAAAGTTCAAGTACAGATATGAAGGCAAGATTACAAATTATTTCCACAAAACCCTTGCTCATGTTCCTGAAATCATTGAAAGAGATGGGTCAATTGGGGCCTGGGCAAGTGAAGGAAATGAGTCTGGAAACAAACTGTTTAGGAGG?????????????????????????????????????????????????????????????????????????????????????????????????????????????????????????????????ACACAAATCCTAACTGGCCTCCTACTAGCCGCCCACTATACTGCAGACACAACCCTAGCCTTCTCATCCGTCGCCCACATATGCCGAAACGTACAATACGGCTGACTAATCCGCAACTTACACGCAAACGGAGCCTCATTCTTCTTTATCTGTATCTACCTACATATCGGCCGCGGACTCTACTACGGCTCCTACCTACACAAAGAAACCTGAAACACAGGCATCATCCTCCTACTTACCCTCATAGCAACCGCCTTCGTAGGCTACGTCCTACCATGAGGCCAGATATCCTTCTGAGGAGCCACAGTCATTACTAACCTATTCTCAGCTATCCCTTACATCGGTCAAACTCTCGTAGAATGAGCCTGAGGCGGCTTCTCAGTAGACAACCCCACCCTAACCCGATTCTTCGCACTACACTTCCTTCTCCCCTTCATAATCACAGGCCTCGCCCTCATCCACCTCACCTTCCTCCACGAATCAGGCTCAAACAATCCACTAGGTATCATAGCCAACTCCGACAAAATCCCATTCCACCCCTACTACTCCACAAAAGATATTCTAGGATTTATACTCCTACTCCTTCCACTAACAACCCTAGCCCTATTCTCACCCAACCTATTAGGAGACCCAGAAAACTTCACCCCAGCAAACCCCCTAGTCACACCCCCACACATTAAACCAGAATGATACTTCCTATTTGCCTACGCTATCCTACGCTCAATCCCCAACAAACTAGGGGGAGTCCTAGCCCTAGCAGCATCCGTACTAATCCTATTCCTAATACCCCTCCTCCACAAATCTAAACAGCGCACAATAGCCTTCCGTCCACTCTCCCAACTCCTATTCTGAACCCTAGTAGCCAACCTCATTATCCTAACGTGAGTCGGCAGCCAACCAGTAGAACATCCCTTCATTATCATCGGCCAATTAGCCTCCCTCACCTACTTCACCACCCTCCTAATTCTCTTTCCCCTTGCCGGAGCCCTAGAAAACAAAATACTCAAT?????????????????????????????????????????????????????????????????????????????????????????????????????????CTCAGCCTACTCATCCGCGCAGAACTCGGTCAACCCGGAACCCTCCTAGGAGATGACCAGATCTACAATGTAATTGTCACCGCCCATGCCTTCGTAATAATCTTCTTCATAGTAATACCTATTATAATCGGAGGATTTGGAAACTGACTAGTTCCACTTATAATCGGCGCCCCCGACATAGCATTTCCCCGCATAAATAACATAAGCTTTTGACTACTACCTCCCTCCTTCCTACTCCTACTAGCCTCCTCCACAGTAGAAGCAGGAGCCGGCACAGGATGAACCGTATACCCACCGTTAGCAGGCAACCTAGCCCATGCCGGCGCATCAGTAGACCTAGCCATTTTTTCACTCCATCTAGCAGGAATCTCCTCCATCCTAGGAGCAATCAACTTCATCACCACCGCCACTAACATAAAACCCCCAGCCCTATCACAATACCAAACCCCCCTGTTC???????????????????????????????????????????????????????????????????????????????????????????????????????????????????????????????????????????????????????????????????????????????????????????????????????????????????????????????????????????????????????????????????????????????????????????????????????????????????????????????????????????????????????????????????????????????????????????????????????????????????????????????????????????????????????????????????????????????????????????????????????????????????????????????????????????????????????????????????????????????????????????????????????????????????????????????????????????????????????????????????????????????????????????????????????????????????????????????????????????????????????????????????????????????????????????????????????????????????????????????????????????????????????????????????????????????????????????????????????????????????????????????????????????????????????????????????????????????????????????????????????????????????????????????????????????????????????????????????????????????????????????????????????????????????????????????????????????????????????????????????????????????????????????????????????????????????????????????????????????????????????????????????????????????????????????????????????????????????CACAAGAGACCCAAATTAACTGTA?GTACGGCGTAAAGAGTGGCACCATGCTATCCTA?CCAACTAAGATCAAAATGCAACTAAGCCGTCATAAGCCAAAGATGCATCTAAAACCACCCTCAACACGATCTTAGCCTCTCC?GACTAATTAAATCCCACGAAAGCTAGGGCACAAACTGGGATTAGATACCCCACTATGCCTAGCCCTAAATCTTGATACTTCCTACCACTAAAGTATCCGCCCGAGAACTACGAGCACAAATGCTTAAAACTCTAAGGACTTGGCGGTGCCCCAGATCCACCTAGAGGAGCCTGTTCTATAATCGATAACCCACGATACACCCAACCACCCCTTGCC?AAAACAGCCTATATACCGCCGTCGCCAGCCCACCT?CTCCTGAGAGCCCAACAGTGAGCATAATAGCCCCACA???TCCGCTAGCAAGACAGGTCAAGGTATAGCCTATGGGATGGAAGAAATGGGCTACATTTTCTAAGATAGACAATTT?CACGGAAGGGGAC?ATGAAAC?CGTCCCTAAAAGGCGGATTTAGCAGTAAAGCGGGATAATAAA??GCCCCCTTTAAACTGGCCCTGAGGCACGTACATACCGCCCGTCACCCTCCTCACAAGCTACATACA?CATATA??CTAATACGT?TCCCCACCAGC??TGAAGA?GAGGTAAGTCGTAACAACACGTACATACCGCCCGTCACCCTCCTCACAAGCTACATACA?CATATA??CTAATACGT?TCCCCACCAGC??TGAAGA?GAGGTAAGTCGTAACAA?????????????????????????????????????????????????????????????????????????????????????????????????????????????????????????????????????????????????????????????????????????????????????????????????????????????????????????????????????????????????????????????????????????????????????????????????????????????????????????????????????????????????????????????????????????????????????????????????????????????????????????????????GCCTGTGAAATGAATCTAAGTTCTCTCTTTAA?????????TTTCCTCTCCCGGACACTAAGCATCCAAACCATCATGTGATAAATCAAGAGTAATTTAAAGGAGGTACAGCTCC?TT?AAAAAAGAATACAACCTCCCCTAGCGGATAA?CTACCCGACCG???CCCCCA?????AACTTTAGCCCTTAAGGCGCCCCCCAACAAGGAGGCCGTAAAAGTTTTATTCTCAAAAAA??TCCAAAAACAACAGGACTCCCTTA?TCCATAACAGGCCAACCTATAACAATAGGAGAATCAATGCTAAAATGAGTAATCGGGGG????????CCACCCTCTAGA?GCGCAAGCTTACAT??CACCACATTATTAACAGACCTTAAACTAATACTCCCAACCC??AACAAG?CCAAGTATTAAATCTGCCCTGTTAGCCCAACTCAGGAGCGCCCA?TTAGAAAGATCCAAATCTGCAAAAGGAACTAGGCAACCTCAAGGCCCGACTGTTTACCAAAAACATAGCCTTCAGCCAACCAAGTATTGAAGGTGATGCCTGCCCAGTGACACT?CTGTTTAACGGCCGCGGTATCCTAACCGTGCGAAGGTAGCGCAATCAATTGTCCCATAAATCGAGACTTGTATGAATGGCTAAACGAGGTCTTAACTGTCTCTTGCAGATAATCAATGAAATTGATCTTCCTGTGCAAAAGCAGGAATAAACCCATAAGACGAGAAGACCCTGTGGAACTTAAAAATCAGCAACCACCATGCAC???ACCCCAAAACCTACTAGGCCCACG??ACCCTAACAAGACACTGGTCTGCATTTTTCGGTTGGGGCGACCTTGGAGAAAAACAAATCCTCCAAAAACAAGACCA??ACCTCTTGACCAAGAGCAACCCCTCGACGTACTAACAGCAACCAGACCCAATATAA??TTGACCAATGGACCAAGCTACCCCAGGGATAACAGCGCAATCCCCTCCAAGAGCCCATAT??ACGAGGGGGTTT?ACGACCTCGATGTTGGATCAGGACATCCTAATGTTGCAGCCGCTATT?AAGGGTTCATTTGTTCAACGATTAACAGTCCTACGTGATCCGAGTCAAGACCGGAGCAATCCAGGTCGGGTTCTA???????????????????????????????????????????????????????????????????????????????????????????????????????????????????????????????????????????????????
Spheniscus_mendiculus           2110100031000?000000011111100????00101303200011010000001110310?2?00100100011111100100001201010201210010021110000001112201120?11121111010111013121?1001200111?211211212121201000??022?220112?011110111101100001111110011102?0102?0311?021??1?00010110110211000?GACTTAATGGGCAATAGGCAAGCACTTGAGAAAGATGCCAATGACATGAAAACACAAGACAATAAAGCTCATCAGAACAATCTGAAGCAACTTTGCCGCATCTGTGGAGTTTCATTTAAAACTGATTGTTACAAGAGAACTCATCCAGTGCATGGGCCAGTGGATGATGAAACTCTGTGGCTTCTGAGAAAGAAAGAGAAAAAAGCAACCTCTTGGCCGGATCTTATTGCTAAGGTTTTTAAGATTGATGTGCGAGGGGACATTGATACTATCCATCCCACTCGATTTTGTCACAACTGCTGGAGTATTATCCATAGAAAATTCAGTAATACTCCATGTGAAGTATATTTTCCTAGGAACAGCACGATGGATTGGCAACCCCACTCCCCAAACTGTGATGTGTGCCACACTACCAGTCAGGGAGTCAAGAGAAAAAGCCATCCACCCAGTGTACAACATGGCAAACGTGTGAAGACCATTGCAGAACATGCTCGAATAAAGAGAGGTGTAAAGAACCAAGCACAGATAAACAACAAAAATTTAATGAAAGAGATTGTCAATTGCAAGAATGTACATCTCAGCACCAAGCTGCTTGCAGTTGATTACCCAGCAGATTTCACTAAATCCATCTCTTGCCAGATCTGTGAGCATATTTTGGCAGATCCAGTGGAAACAACATGTAGACACTTGTTTTGCAGAACTTGTATCCTTAAATGTATCAAGGTTATGGGCAGCTATTGCCCCTCCTGCTGGTATCCTTGCTTCCCTACTGATCTGGTAACCCCAGTGAAATCCTTCCTGAACATCCTTGATGGCCTTGGTATAAGATGCCCTGTAAAGGAATGTGATGAAGAGATCTTGCATGGAAAATATGGCCAACACCTCTCCAGCCACAAGGAGATGAAAGATAGAGAGCTCTACAGCCACATAAATAAAGGTGGCCGACCGAGGCAGCATCTCCTGTCTTTGACCAGGAGAGCTCAGAAACATCGTCTGAGAGAACTGAAACGTCAAGTCAAGGCTTTTGCTGAGAAAGAAGAGGGTGGCGATATAAAGGCTGTATGCATGACTTTGTTCCTGCTAGCTTTAAGAGCAAAAAATGAACACAGACAAGCAGATGAATTGGAGGCTATAATGCAAGGGAGGGGATCTGGACTTCACCCTGCTGTCTGCCTGGCAATTCGAGTCAACACGTTTCTCAGCTGTAGCCAGTATCATAAAATGTATAGAACGGTAAAAGCTGTCACTGGGAGGCAGATCTTCCAGCCTTTGCATGCTCTTCGCACTGCTGAGAAAGCCCTCCTACCAGGCTATCATCCATTTGAGTGGAAACCTCCCTTGAAAAATGTATCCACTAACACAGAAGTGGGAATTATAGATGGACTATCAGGATTGCCACTTTCAATTGATGACTACCCAGTAGACACAATTGCAAAGAGATTTCGATATGATGCAGCCTTGGTTTGTGCCTTAAAGGACATGGAGGAGGAGATCTTGGAAGGCATGAAAGCAAAAAACCTGGATGACTATTTAAATGGTCCGTTCACTGTGGTGGTAAAAGAGTCCTGTGATGGAATGGGAGACGTCAGTGAGAAGCATGGAAGTGGGCCTGCTGTCCCAGAGAAGGCTGTTCGCTTTTCTTTCACAGTCATGAACATTGCTATAGCATATGGGAATGAAAGCAAGAGGATCTTTGAAGAAGTAAAGCCCAATTCAGAGTTGTGTTGCAAGCCTTTGTGCCTTATGCTGGCTGATGAATCGGATCATGAAACACTGACAGCAATCCTGAGCCCCCTCATAGCAGAAAGAGAGGCTATGAAAAACAGTGAACTGCTACTTGAAATGGGAGGCATCCTGAGAACATTCAAATTCATCTTTAGGGGTACAGGATATGATGAGAAACTTGTGCGGGAAGTGGAAGGGCTGGAGGCCTCAGGTTCCACTTATATTTGTACCCTGTGTGACGCAACCCGCCTGGAGGCGTCCCAGAATTTGGTCTTCCACTCCATAACAAGAAGCCATGCTGAAAATCTGGAGCGATATGAAATATGGAGGTCCAACCCATATCACGAATCTGTTGATGAGCTCCGTGACAGAGTGAAGGGTGTTTCAGCCAAACCTTTTATTGAGACCGTTCCCTCCATAGATGCGTTGCACTGTGACATTGGCAATGCAACAGAATTCTACAGGATTTTCCAGATGGAGATTGGCGAAGTTTACAAGAATCCTGATGTGTCTAAAGAGGAGAGGAAGAGGTTGCAGTTGACTCTTGACAAACACCTCAGGAAGAAGATGAACTTGAAGCCTATGATGAGGATGAGTGGAAATTTTGCTAGGAAGCTCATGTCCAAAGAGACAGTAGAGGCAGTATGTGAATTAATAAAGTGTGAGGAAAGGCATGAAGCCCTAAAAGAACTAATGGATCTTTATCTGAAGATGAAGCCAGTGTGGCGATCTTCATGCCCTGCCAAGGAGTGTCCAGAATTGCTGTGCCAGTATAGCTACAATTCACAGCGTTTTGCTGAGCTCCTATCTACAAAGTTCAAGTACAGATATGAAGGCAAGATTACAAATTATTTCCACAAAACCCTTGCTCATGTTCCTGAAATCATTGAAAGAGATGGGTCAATTGGGGCCTGGGCAAGTGAAGGAAATGAGTCTGGAAACAAACTGTTTAGGAGG?????????????????????????????????????????????????????????????????????????????????????????????????????????????????????????????????ACACAAATCCTAACTGGCCTCCTACTAGCCGCCCACTATACTGCAGACACAACCCTAGCCTTCTCATCCGTCGCCCACATATGCCGAAACGTACAATACGGCTGACTAATCCGCAACTTACACGCAAACGGAGCCTCATTCTTCTTTATCTGTATCTACCTACATATCGGCCGCGGACTCTACTACGGCTCCTACCTATACAAAGAAACCTGAAACACAGGCATCATCCTCCTACTTACCCTCATAGCAACCGCCTTCGTAGGCTACGTCCTACCATGAGGCCAGATATCCTTCTGAGGAGCCACAGTCATTACCAACCTATTCTCAGCTATCCCTTACATTGGTCAAACTCTCGTAGAATGAGCCTGAGGCGGCTTCTCAGTAGACAACCCCACCCTGACCCGATTCTTCGCACTACACTTCCTTCTCCCCTTCATAATCACAGGCCTCACCCTCATCCACCTCACCTTCCTCCACGAATCAGGCTCAAACAATCCACTAGGTATCGTAGCCAACTCCGACAAAATCCATTCCACCCCCTACTACTCCACAAAAGATATTCTAGGATTTATACTCCTACTCCTTCCACTAACAACCCTAGCCCTATTCTCACCCAACCTATTAGGAGACCCAGAAAACTTCACCCCAGCAAACCCCCTAGTCACACCCCCACACATTAAACCAGAATGATACTTCCTATTTGCCTACGCTATCCTACGCTCAATCCCCAACAAACTAGGGGGAGTCCTAGCCCTAGCAGCATCCGTACTAATCCTATTCCTAATACCCCTCCTCCACAAATCTAAACAGCGCACAATAGCCTTCCGTCCACTCTCCCAACTCCTATTCTGAACCCTAGTAGCCAACCTCATTATCCTAACGTGAGTTGGCAGCCAACCAGTAGAACATCCCTTCATTATTATAGGCCAATTAGCCTCCCTCACCTACTTCACCACCCTCCTAATTCTCTTCCCCCTTGCCGGAGCCCTAGAAAACAAAATACTCAAT?????????????????????????????????????????????????????????????????????????????????????????????????????????CTCAGCCTACTCATCCGCGCAGAACTCGGTCAACCCGGAACCCTCCTAGGAGATGACCAGATCTACAATGTAATTTTCACCGCCCATGCTTTCGTAATAATCTTCTTCATAGTAATACCTATTATAATCGGAGGATTTGGAAACTGACTAGTTCCACTTATAATCGGCGCCCCCGACATAGCATTTCCCCGCATAAATAACATAAGCTTTTGACTACTACCTCCCTCCTTCCTACTCCTACTAGCCTCCTCCACAGTAGAAGCAGGAGCCGGCACAGGATGAACCGTATACCCACCGTTAGCAGGCAACCTAGCCCATGCCGGCGCATCAGTAGCCTTAGCCATTTTTTCACTCCATCTAGCAGGAATCTCCTCCATCCTAGGAGCAATCAACTTCATCACCACCGCCACTAACATAAAACCCCCAGCCCTATCACAATACCAAACCCCCCTGTTC???????????????????????????????????????????????????????????????????????????????????????????????????????????????????????????????????????????????????????????????????????????????????????????????????????????????????????????????????????????????????????????????????????????????????????????????????????????????????????????????????????????????????????????????????????????????????????????????????????????????????????????????????????????????????????????????????????????????????????????????????????????????????????????????????????????????????????????????????????????????????????????????????????????????????????????????????????????????????????????????????????????????????????????????????????????????????????????????????????????????????????????????????????????????????????????????????????????????????????????????????????????????????????????????????????????????????????????????????????????????????????????????????????????????????????????????????????????????????????????????????????????????????????????????????????????????????????????????????????????????????????????????????????????????????????????????????????????????????????????????????????????????????????????????????????????????????????????????????????????????????????????????????????????????????????????????????????????????????CACAAGAGACCCAAATTAACTGTA?GTACGGCGTAAAGAGTGGCACCATGCTATCCTAACCAACTAAGATCAAAATGCAACTAAGCCGTCATAAGCCAAAGATGCATCTAAAACCACCCTCAACACGATCTTAGCCTCTCC?GACTAATTAAA?CCCACGAAAGCTAGGGCACAAACTGGGATTAGATACCCCACTATGCCTAGCCCTAAATCTTGATACTTCCTACCACTAAAGTATCCGCCCGAGAACTACGAGCACAAA?GCTTAAAACTCTAAGGACTTGGCGGTGCCCCAGACCCACCTAGAGGAGCCTGTTCTATAATCGATAACCCACGATACACCCAACCACCCCTTGCC?AAAACAGCCTATATACCGCCGTCGCCAGCCCACCT?CTCCTGAGAGCCCAACAGTGAGCATAATAGCCCCACA???TCCGCTAGCAAGACAGGTCAAGGTATAGCCTATGGGATGGAAGAAATGGGCTACATTTTCTAAGATAGACAATTT?CACGGAAGGGGAC?ATGAAAC?CGTCCCTAAAAGGCGGATTTAGCAGTAAAGC?GGATAATAAA??GCCC?CTTTAAACTGGCCCTGAGGCACGTACATACCGCCCGTCACCCTCCTCACAAGCTACACACA?CATATAA?CTAATACGT?TCCCCACCAGC??TGAAGATGAGGTAAGTCGTAACAACACGTACATACCGCCCGTCACCCTCCTCACAAGCTACACACA?CATATAA?CTAATACGT?TCCCCACCAGC??TGAAGATGAGGTAAGTCGTAACAA?????????????????????????????????????????????????????????????????????????????????????????????????????????????????????????????????????????????????????????????????????????????????????????????????????????????????????????????????????????????????????????????????????????????????????????????????????????????????????????????????????????????????????????????????????????????????????????????????????????????????????????????????GCCTGTGAAATGAATCTAAGTTCTCTCTTAAT?????????TTTCCTCTCCCGGACACTAATCATCCAAACCATCATGTGATAAATCAAGAGTAATTTAAAGGAGGTACAGCTCCTTT?AAAAAAGAATACAACCTCCCCTAGCGGATAA?CTACCCAACCA????CCCCA?????AACTGTAGGGCTTCAAGCAGCCACCAACAAAGAATGCGTCAAAGCTCTACTCTCAAAAAAA?TTCAAAAACAACAGGACTCCCTTA?TCCATAACAGGCCAACCTATAACAATAGGAGAATCAATGCTAAAATGAGTAATCGGGGG????????CTACCCTCTAAA?GCGCAAGCTTACAT??CACCACATTATTAACAGACCTTAAACTAATACTCCCAACCC??AACAAG?CCAAGTATTAAATCTGCCCTGTTAGCCCAACTCAGGAGCGCCCA?TTAGAAAGATCCAAATCTGCAAAAGGAACTAGGCAACCTCAAGGCCCGACTGTTTACCAAAAACATAGCCTTCAGCCAACCAAGTATTGAAGGTGATGCCTGCCCAGTGACACT?CTGTTTAACGGCCGCGGTATCCTAACCGTGCGAAGGTAGCGCAATCAATTGTCCCATAAATCGAGACTTGTATGAATGGCTAAACGAGGTCTTAACTGTCTCTTGCAGATAATCAATGAAATTGATCTTCCTGTGCAAAAGCAGGAATAAACCCATAAGACGAGAAGACCCTGTGGAACTTAAAAATCAGCAACCATCATGCAC???ACTCCAAAACCTACTAGGCCCACG??ACCCTAACAAAACACTGGTCTGCATTTTTCGGTTGGGGCGACCTTGGAGAAAAACAAATCCTCCAAAAACAAGACCA?TACCTCTTGACCAAGAGCAACCCCTCGACGTACTAACAGCAACCAGACCCAATATAA??TTGACCAATGGACCAAGCTACCCCAGGGATAACAGCGCAATCTCCTCCAAGAGCCCATAT??ACGAGGGGGTTTTACGACCTCGATGTTGGATCAGGACATCCTAATGGTGCAGCCGCTATT?AAGGGTTCGTTTGTTCAACGATTAACAGTCCTACGTGATCTGAGTTCAGACCGGAGCAATCCAGGTC???????????????????????????????????????????????????????????????????????????????????????????????????????????????????????????????????????????????????????????
Spheniscus_urbinai              ?1?????????????????????????????????????????????????????????????????????????2111110??0?01201010201110?1002111000{01}10{01}1112?1120{34}?10?1?11011111?1312100001200111{01}21120{01}2121{12}12010003102{12}?{12}2011220111101111011?0?0101?110011103201022031120212200???????????????????????????????????????????????????????????????????????????????????????????????????????????????????????????????????????????????????????????????????????????????????????????????????????????????????????????????????????????????????????????????????????????????????????????????????????????????????????????????????????????????????????????????????????????????????????????????????????????????????????????????????????????????????????????????????????????????????????????????????????????????????????????????????????????????????????????????????????????????????????????????????????????????????????????????????????????????????????????????????????????????????????????????????????????????????????????????????????????????????????????????????????????????????????????????????????????????????????????????????????????????????????????????????????????????????????????????????????????????????????????????????????????????????????????????????????????????????????????????????????????????????????????????????????????????????????????????????????????????????????????????????????????????????????????????????????????????????????????????????????????????????????????????????????????????????????????????????????????????????????????????????????????????????????????????????????????????????????????????????????????????????????????????????????????????????????????????????????????????????????????????????????????????????????????????????????????????????????????????????????????????????????????????????????????????????????????????????????????????????????????????????????????????????????????????????????????????????????????????????????????????????????????????????????????????????????????????????????????????????????????????????????????????????????????????????????????????????????????????????????????????????????????????????????????????????????????????????????????????????????????????????????????????????????????????????????????????????????????????????????????????????????????????????????????????????????????????????????????????????????????????????????????????????????????????????????????????????????????????????????????????????????????????????????????????????????????????????????????????????????????????????????????????????????????????????????????????????????????????????????????????????????????????????????????????????????????????????????????????????????????????????????????????????????????????????????????????????????????????????????????????????????????????????????????????????????????????????????????????????????????????????????????????????????????????????????????????????????????????????????????????????????????????????????????????????????????????????????????????????????????????????????????????????????????????????????????????????????????????????????????????????????????????????????????????????????????????????????????????????????????????????????????????????????????????????????????????????????????????????????????????????????????????????????????????????????????????????????????????????????????????????????????????????????????????????????????????????????????????????????????????????????????????????????????????????????????????????????????????????????????????????????????????????????????????????????????????????????????????????????????????????????????????????????????????????????????????????????????????????????????????????????????????????????????????????????????????????????????????????????????????????????????????????????????????????????????????????????????????????????????????????????????????????????????????????????????????????????????????????????????????????????????????????????????????????????????????????????????????????????????????????????????????????????????????????????????????????????????????????????????????????????????????????????????????????????????????????????????????????????????????????????????????????????????????????????????????????????????????????????????????????????????????????????????????????????????????????????????????????????????????????????????????????????????????????????????????????????????????????????????????????????????????????????????????????????????????????????????????????????????????????????????????????????????????????????????????????????????????????????????????????????????????????????????????????????????????????????????????????????????????????????????????????????????????????????????????????????????????????????????????????????????????????????????????????????????????????????????????????????????????????????????????????????????????????????????????????????????????????????????????????????????????????????????????????????????????????????????????????????????????????????????????????????????????????????????????????????????????????????????????????????????????????????????????????????????????????????????????????????????????????????????????????????????????????????????????????????????????????????????????????????????????????????????????????????????????????????????????????????????????????????????????????????????????????????????????????????????????????????????????????????????????????????????????????????????????????????????????????????????????????????????????????????????????????????????????????????????????????????????????????????????????????????????????????????????????????????????????????????????????????????????????????????????????????????????????????????????????????????????????????????????????????????????????????????????????????????????????????????????????????????????????????????????????????????????????????????????????????????????????????????????????????????????????????????????????????????????????????????????????????????????????????????????????????????????????????????????????????????????????????????????????????????????????????????????????????????????????????????????????????????????????????????????????????????????????????????????????????????????????????????????????????????????????????????????????????????????????????????????????????????????????????????????????????????????????????????????????????????????????????????????????????????????????????????????????????????????????????????????????????????????????????????????????????????????????????????????????????????????????????????????????????????????????????????????????????????????????????????????????????????????????????????????????????????????????????????????????????????????????????????????????????????????????????????????????????????????????????????????????????????????????????????????????????????????????????????????????????????????????????????????????????????????????????????????????????????????????????????????????????????????????????????????????????????????????????????????????????????????????????????????????????????????????????????????????????????????????????????????????????????????????????????????????????????????????????????????????????????????????????????????????????????????????????????????????????????????????????????????????????????????????????????????????????????????????????????????????????????????????????????????????????????????????????????????????????????????????????????????????????????????????????????????????????????????????????????????????????????????????????????????????????????????????????????????????????????????????????????????????????????????????????????????????????????????????????????????????????????????????????????????????????????????????????????????????????????????????????????????????????????????????????????????????????????????????????????????????????????????????????????????????????????????????????????????????????????????????????????????????????????????????????????????????????????????????????????????????????????????????????????????????????????????????????????????????????????????????????????????????????????????????????????????????????????????????????????????????????????????????????????????????????????????????????????????????????????????????????????????????????????????????????????????????????????????????????????????????????????????????????????????????????????????????????????????????????????????????????????????????????????????????????????????????????????????????????????????????????????????????????????????????????????????????????????????????????????????????????????????????????????????????????????????????????????????????????????????????????
Spheniscus_megaramphus          ?11???0??????????0?0???????????????????????????????????????????????????????21111001?0?01201010211210?100211100000001112???????????11?????????3121?0?012?0111121120121212120100031021122011??????10111101100??10111100111032010220311202122110??????????????????????????????????????????????????????????????????????????????????????????????????????????????????????????????????????????????????????????????????????????????????????????????????????????????????????????????????????????????????????????????????????????????????????????????????????????????????????????????????????????????????????????????????????????????????????????????????????????????????????????????????????????????????????????????????????????????????????????????????????????????????????????????????????????????????????????????????????????????????????????????????????????????????????????????????????????????????????????????????????????????????????????????????????????????????????????????????????????????????????????????????????????????????????????????????????????????????????????????????????????????????????????????????????????????????????????????????????????????????????????????????????????????????????????????????????????????????????????????????????????????????????????????????????????????????????????????????????????????????????????????????????????????????????????????????????????????????????????????????????????????????????????????????????????????????????????????????????????????????????????????????????????????????????????????????????????????????????????????????????????????????????????????????????????????????????????????????????????????????????????????????????????????????????????????????????????????????????????????????????????????????????????????????????????????????????????????????????????????????????????????????????????????????????????????????????????????????????????????????????????????????????????????????????????????????????????????????????????????????????????????????????????????????????????????????????????????????????????????????????????????????????????????????????????????????????????????????????????????????????????????????????????????????????????????????????????????????????????????????????????????????????????????????????????????????????????????????????????????????????????????????????????????????????????????????????????????????????????????????????????????????????????????????????????????????????????????????????????????????????????????????????????????????????????????????????????????????????????????????????????????????????????????????????????????????????????????????????????????????????????????????????????????????????????????????????????????????????????????????????????????????????????????????????????????????????????????????????????????????????????????????????????????????????????????????????????????????????????????????????????????????????????????????????????????????????????????????????????????????????????????????????????????????????????????????????????????????????????????????????????????????????????????????????????????????????????????????????????????????????????????????????????????????????????????????????????????????????????????????????????????????????????????????????????????????????????????????????????????????????????????????????????????????????????????????????????????????????????????????????????????????????????????????????????????????????????????????????????????????????????????????????????????????????????????????????????????????????????????????????????????????????????????????????????????????????????????????????????????????????????????????????????????????????????????????????????????????????????????????????????????????????????????????????????????????????????????????????????????????????????????????????????????????????????????????????????????????????????????????????????????????????????????????????????????????????????????????????????????????????????????????????????????????????????????????????????????????????????????????????????????????????????????????????????????????????????????????????????????????????????????????????????????????????????????????????????????????????????????????????????????????????????????????????????????????????????????????????????????????????????????????????????????????????????????????????????????????????????????????????????????????????????????????????????????????????????????????????????????????????????????????????????????????????????????????????????????????????????????????????????????????????????????????????????????????????????????????????????????????????????????????????????????????????????????????????????????????????????????????????????????????????????????????????????????????????????????????????????????????????????????????????????????????????????????????????????????????????????????????????????????????????????????????????????????????????????????????????????????????????????????????????????????????????????????????????????????????????????????????????????????????????????????????????????????????????????????????????????????????????????????????????????????????????????????????????????????????????????????????????????????????????????????????????????????????????????????????????????????????????????????????????????????????????????????????????????????????????????????????????????????????????????????????????????????????????????????????????????????????????????????????????????????????????????????????????????????????????????????????????????????????????????????????????????????????????????????????????????????????????????????????????????????????????????????????????????????????????????????????????????????????????????????????????????????????????????????????????????????????????????????????????????????????????????????????????????????????????????????????????????????????????????????????????????????????????????????????????????????????????????????????????????????????????????????????????????????????????????????????????????????????????????????????????????????????????????????????????????????????????????????????????????????????????????????????????????????????????????????????????????????????????????????????????????????????????????????????????????????????????????????????????????????????????????????????????????????????????????????????????????????????????????????????????????????????????????????????????????????????????????????????????????????????????????????????????????????????????????????????????????????????????????????????????????????????????????????????????????????????????????????????????????????????????????????????????????????????????????????????????????????????????????????????????????????????????????????????????????????????????????????????????????????????????????????????????????????????????????????????????????????????????????????????????????????????????????????????????????????????????????????????????????????????????????????????????????????????????????????????????????????????????????????????????????????????????????????????????????????????????????????????????????????????????????????????????????????????????????????????????????????????????????????????????????????????????????????????????????????????????????????????????????????????????????????????????????????????????????????????????????????????????????????????????????????????????????????????????????????????????????????????????????????????????????????????????????????????????????????????????????????????????????????????????????????????????????????????????????????????????????????????????????????????????????????????????????????????????????????????????????????????????????????????????????????????????????????????????????????????????????????????????????????????????????????????????????????????????????????????????????????????????????????????????????????????????????????????????????????????????????????????????????????????????????????????????????????????????????????????????????????????????????????????????????????????????????????????????????????????????????????????????????????????????????????????????????????????????????????????????????????????????????????????????????????????????????????????????????????????????????????????????????????????????????????????????????????????????????????????????????????????????????????????????????????????????????????????????????????????????????????????????????????????????????????????????????????????????????????????????????????????????????????????????????????????????????????????????????????????????????????????????????????????????????????????????????????????????????????????
Spheniscus_muizoni              ????????????????????????????????????????????????????????????????????????????????????????????????????????????????????????1?20?111?1??1?111????31?100?0120011112112012121?1201?0031021?2201?2301??1011110???0?0??????0011102201022031110213200???????????????????????????????????????????????????????????????????????????????????????????????????????????????????????????????????????????????????????????????????????????????????????????????????????????????????????????????????????????????????????????????????????????????????????????????????????????????????????????????????????????????????????????????????????????????????????????????????????????????????????????????????????????????????????????????????????????????????????????????????????????????????????????????????????????????????????????????????????????????????????????????????????????????????????????????????????????????????????????????????????????????????????????????????????????????????????????????????????????????????????????????????????????????????????????????????????????????????????????????????????????????????????????????????????????????????????????????????????????????????????????????????????????????????????????????????????????????????????????????????????????????????????????????????????????????????????????????????????????????????????????????????????????????????????????????????????????????????????????????????????????????????????????????????????????????????????????????????????????????????????????????????????????????????????????????????????????????????????????????????????????????????????????????????????????????????????????????????????????????????????????????????????????????????????????????????????????????????????????????????????????????????????????????????????????????????????????????????????????????????????????????????????????????????????????????????????????????????????????????????????????????????????????????????????????????????????????????????????????????????????????????????????????????????????????????????????????????????????????????????????????????????????????????????????????????????????????????????????????????????????????????????????????????????????????????????????????????????????????????????????????????????????????????????????????????????????????????????????????????????????????????????????????????????????????????????????????????????????????????????????????????????????????????????????????????????????????????????????????????????????????????????????????????????????????????????????????????????????????????????????????????????????????????????????????????????????????????????????????????????????????????????????????????????????????????????????????????????????????????????????????????????????????????????????????????????????????????????????????????????????????????????????????????????????????????????????????????????????????????????????????????????????????????????????????????????????????????????????????????????????????????????????????????????????????????????????????????????????????????????????????????????????????????????????????????????????????????????????????????????????????????????????????????????????????????????????????????????????????????????????????????????????????????????????????????????????????????????????????????????????????????????????????????????????????????????????????????????????????????????????????????????????????????????????????????????????????????????????????????????????????????????????????????????????????????????????????????????????????????????????????????????????????????????????????????????????????????????????????????????????????????????????????????????????????????????????????????????????????????????????????????????????????????????????????????????????????????????????????????????????????????????????????????????????????????????????????????????????????????????????????????????????????????????????????????????????????????????????????????????????????????????????????????????????????????????????????????????????????????????????????????????????????????????????????????????????????????????????????????????????????????????????????????????????????????????????????????????????????????????????????????????????????????????????????????????????????????????????????????????????????????????????????????????????????????????????????????????????????????????????????????????????????????????????????????????????????????????????????????????????????????????????????????????????????????????????????????????????????????????????????????????????????????????????????????????????????????????????????????????????????????????????????????????????????????????????????????????????????????????????????????????????????????????????????????????????????????????????????????????????????????????????????????????????????????????????????????????????????????????????????????????????????????????????????????????????????????????????????????????????????????????????????????????????????????????????????????????????????????????????????????????????????????????????????????????????????????????????????????????????????????????????????????????????????????????????????????????????????????????????????????????????????????????????????????????????????????????????????????????????????????????????????????????????????????????????????????????????????????????????????????????????????????????????????????????????????????????????????????????????????????????????????????????????????????????????????????????????????????????????????????????????????????????????????????????????????????????????????????????????????????????????????????????????????????????????????????????????????????????????????????????????????????????????????????????????????????????????????????????????????????????????????????????????????????????????????????????????????????????????????????????????????????????????????????????????????????????????????????????????????????????????????????????????????????????????????????????????????????????????????????????????????????????????????????????????????????????????????????????????????????????????????????????????????????????????????????????????????????????????????????????????????????????????????????????????????????????????????????????????????????????????????????????????????????????????????????????????????????????????????????????????????????????????????????????????????????????????????????????????????????????????????????????????????????????????????????????????????????????????????????????????????????????????????????????????????????????????????????????????????????????????????????????????????????????????????????????????????????????????????????????????????????????????????????????????????????????????????????????????????????????????????????????????????????????????????????????????????????????????????????????????????????????????????????????????????????????????????????????????????????????????????????????????????????????????????????????????????????????????????????????????????????????????????????????????????????????????????????????????????????????????????????????????????????????????????????????????????????????????????????????????????????????????????????????????????????????????????????????????????????????????????????????????????????????????????????????????????????????????????????????????????????????????????????????????????????????????????????????????????????????????????????????????????????????????????????????????????????????????????????????????????????????????????????????????????????????????????????????????????????????????????????????????????????????????????????????????????????????????????????????????????????????????????????????????????????????????????????????????????????????????????????????????????????????????????????????????????????????????????????????????????????????????????????????????????????????????????????????????????????????????????????????????????????????????????????????????????????????????????????????????????????????????????????????????????????????????????????????????????????????????????????????????????????????????????????????????????????????????????????????????????????????????????????????????????????????????????????????????????????????????????????????????????????????????????????????????????????????????????????????????????????????????????????????????????????????????????????????????????????????????????????????????????????????????????????????????????????????????????????????????????????????????????????????????????????????????????????????????????????????????????????????????????????????????????????????????????????????
Madrynornis_mirandus            ????????????????????????????????????????????????????????????????????????????100101100000201010201?0??200211??10000?112210120????01?110111??01312100001200112011020021212120110020020?110112?01??1011110???0??10??110011102201013011110213100???????????????????????????????????????????????????????????????????????????????????????????????????????????????????????????????????????????????????????????????????????????????????????????????????????????????????????????????????????????????????????????????????????????????????????????????????????????????????????????????????????????????????????????????????????????????????????????????????????????????????????????????????????????????????????????????????????????????????????????????????????????????????????????????????????????????????????????????????????????????????????????????????????????????????????????????????????????????????????????????????????????????????????????????????????????????????????????????????????????????????????????????????????????????????????????????????????????????????????????????????????????????????????????????????????????????????????????????????????????????????????????????????????????????????????????????????????????????????????????????????????????????????????????????????????????????????????????????????????????????????????????????????????????????????????????????????????????????????????????????????????????????????????????????????????????????????????????????????????????????????????????????????????????????????????????????????????????????????????????????????????????????????????????????????????????????????????????????????????????????????????????????????????????????????????????????????????????????????????????????????????????????????????????????????????????????????????????????????????????????????????????????????????????????????????????????????????????????????????????????????????????????????????????????????????????????????????????????????????????????????????????????????????????????????????????????????????????????????????????????????????????????????????????????????????????????????????????????????????????????????????????????????????????????????????????????????????????????????????????????????????????????????????????????????????????????????????????????????????????????????????????????????????????????????????????????????????????????????????????????????????????????????????????????????????????????????????????????????????????????????????????????????????????????????????????????????????????????????????????????????????????????????????????????????????????????????????????????????????????????????????????????????????????????????????????????????????????????????????????????????????????????????????????????????????????????????????????????????????????????????????????????????????????????????????????????????????????????????????????????????????????????????????????????????????????????????????????????????????????????????????????????????????????????????????????????????????????????????????????????????????????????????????????????????????????????????????????????????????????????????????????????????????????????????????????????????????????????????????????????????????????????????????????????????????????????????????????????????????????????????????????????????????????????????????????????????????????????????????????????????????????????????????????????????????????????????????????????????????????????????????????????????????????????????????????????????????????????????????????????????????????????????????????????????????????????????????????????????????????????????????????????????????????????????????????????????????????????????????????????????????????????????????????????????????????????????????????????????????????????????????????????????????????????????????????????????????????????????????????????????????????????????????????????????????????????????????????????????????????????????????????????????????????????????????????????????????????????????????????????????????????????????????????????????????????????????????????????????????????????????????????????????????????????????????????????????????????????????????????????????????????????????????????????????????????????????????????????????????????????????????????????????????????????????????????????????????????????????????????????????????????????????????????????????????????????????????????????????????????????????????????????????????????????????????????????????????????????????????????????????????????????????????????????????????????????????????????????????????????????????????????????????????????????????????????????????????????????????????????????????????????????????????????????????????????????????????????????????????????????????????????????????????????????????????????????????????????????????????????????????????????????????????????????????????????????????????????????????????????????????????????????????????????????????????????????????????????????????????????????????????????????????????????????????????????????????????????????????????????????????????????????????????????????????????????????????????????????????????????????????????????????????????????????????????????????????????????????????????????????????????????????????????????????????????????????????????????????????????????????????????????????????????????????????????????????????????????????????????????????????????????????????????????????????????????????????????????????????????????????????????????????????????????????????????????????????????????????????????????????????????????????????????????????????????????????????????????????????????????????????????????????????????????????????????????????????????????????????????????????????????????????????????????????????????????????????????????????????????????????????????????????????????????????????????????????????????????????????????????????????????????????????????????????????????????????????????????????????????????????????????????????????????????????????????????????????????????????????????????????????????????????????????????????????????????????????????????????????????????????????????????????????????????????????????????????????????????????????????????????????????????????????????????????????????????????????????????????????????????????????????????????????????????????????????????????????????????????????????????????????????????????????????????????????????????????????????????????????????????????????????????????????????????????????????????????????????????????????????????????????????????????????????????????????????????????????????????????????????????????????????????????????????????????????????????????????????????????????????????????????????????????????????????????????????????????????????????????????????????????????????????????????????????????????????????????????????????????????????????????????????????????????????????????????????????????????????????????????????????????????????????????????????????????????????????????????????????????????????????????????????????????????????????????????????????????????????????????????????????????????????????????????????????????????????????????????????????????????????????????????????????????????????????????????????????????????????????????????????????????????????????????????????????????????????????????????????????????????????????????????????????????????????????????????????????????????????????????????????????????????????????????????????????????????????????????????????????????????????????????????????????????????????????????????????????????????????????????????????????????????????????????????????????????????????????????????????????????????????????????????????????????????????????????????????????????????????????????????????????????????????????????????????????????????????????????????????????????????????????????????????????????????????????????????????????????????????????????????????????????????????????????????????????????????????????????????????????????????????????????????????????????????????????????????????????????????????????????????????????????????????????????????????????????????????????????????????????????????????????????????????????????????????????????????????????????????????????????????????????????????????????????????????????????????????????????????????????????????????????????????????????????????????????????????????????????????????????????????????????????????????????????????????????????????????????????????????????????????????????????????????????????????????????????????????????????????????????????????????????????????
Marplesornis_novaezealandiae    ???????????????????????????????????????????????????????????????????????????????????????12110?0201110???020???2?0???01000??2?????????101?0??013121??0?11?0112???1???212??12?10?0300???2201?????11???????????????????????????????????????????????????????????????????????????????????????????????????????????????????????????????????????????????????????????????????????????????????????????????????????????????????????????????????????????????????????????????????????????????????????????????????????????????????????????????????????????????????????????????????????????????????????????????????????????????????????????????????????????????????????????????????????????????????????????????????????????????????????????????????????????????????????????????????????????????????????????????????????????????????????????????????????????????????????????????????????????????????????????????????????????????????????????????????????????????????????????????????????????????????????????????????????????????????????????????????????????????????????????????????????????????????????????????????????????????????????????????????????????????????????????????????????????????????????????????????????????????????????????????????????????????????????????????????????????????????????????????????????????????????????????????????????????????????????????????????????????????????????????????????????????????????????????????????????????????????????????????????????????????????????????????????????????????????????????????????????????????????????????????????????????????????????????????????????????????????????????????????????????????????????????????????????????????????????????????????????????????????????????????????????????????????????????????????????????????????????????????????????????????????????????????????????????????????????????????????????????????????????????????????????????????????????????????????????????????????????????????????????????????????????????????????????????????????????????????????????????????????????????????????????????????????????????????????????????????????????????????????????????????????????????????????????????????????????????????????????????????????????????????????????????????????????????????????????????????????????????????????????????????????????????????????????????????????????????????????????????????????????????????????????????????????????????????????????????????????????????????????????????????????????????????????????????????????????????????????????????????????????????????????????????????????????????????????????????????????????????????????????????????????????????????????????????????????????????????????????????????????????????????????????????????????????????????????????????????????????????????????????????????????????????????????????????????????????????????????????????????????????????????????????????????????????????????????????????????????????????????????????????????????????????????????????????????????????????????????????????????????????????????????????????????????????????????????????????????????????????????????????????????????????????????????????????????????????????????????????????????????????????????????????????????????????????????????????????????????????????????????????????????????????????????????????????????????????????????????????????????????????????????????????????????????????????????????????????????????????????????????????????????????????????????????????????????????????????????????????????????????????????????????????????????????????????????????????????????????????????????????????????????????????????????????????????????????????????????????????????????????????????????????????????????????????????????????????????????????????????????????????????????????????????????????????????????????????????????????????????????????????????????????????????????????????????????????????????????????????????????????????????????????????????????????????????????????????????????????????????????????????????????????????????????????????????????????????????????????????????????????????????????????????????????????????????????????????????????????????????????????????????????????????????????????????????????????????????????????????????????????????????????????????????????????????????????????????????????????????????????????????????????????????????????????????????????????????????????????????????????????????????????????????????????????????????????????????????????????????????????????????????????????????????????????????????????????????????????????????????????????????????????????????????????????????????????????????????????????????????????????????????????????????????????????????????????????????????????????????????????????????????????????????????????????????????????????????????????????????????????????????????????????????????????????????????????????????????????????????????????????????????????????????????????????????????????????????????????????????????????????????????????????????????????????????????????????????????????????????????????????????????????????????????????????????????????????????????????????????????????????????????????????????????????????????????????????????????????????????????????????????????????????????????????????????????????????????????????????????????????????????????????????????????????????????????????????????????????????????????????????????????????????????????????????????????????????????????????????????????????????????????????????????????????????????????????????????????????????????????????????????????????????????????????????????????????????????????????????????????????????????????????????????????????????????????????????????????????????????????????????????????????????????????????????????????????????????????????????????????????????????????????????????????????????????????????????????????????????????????????????????????????????????????????????????????????????????????????????????????????????????????????????????????????????????????????????????????????????????????????????????????????????????????????????????????????????????????????????????????????????????????????????????????????????????????????????????????????????????????????????????????????????????????????????????????????????????????????????????????????????????????????????????????????????????????????????????????????????????????????????????????????????????????????????????????????????????????????????????????????????????????????????????????????????????????????????????????????????????????????????????????????????????????????????????????????????????????????????????????????????????????????????????????????????????????????????????????????????????????????????????????????????????????????????????????????????????????????????????????????????????????????????????????????????????????????????????????????????????????????????????????????????????????????????????????????????????????????????????????????????????????????????????????????????????????????????????????????????????????????????????????????????????????????????????????????????????????????????????????????????????????????????????????????????????????????????????????????????????????????????????????????????????????????????????????????????????????????????????????????????????????????????????????????????????????????????????????????????????????????????????????????????????????????????????????????????????????????????????????????????????????????????????????????????????????????????????????????????????????????????????????????????????????????????????????????????????????????????????????????????????????????????????????????????????????????????????????????????????????????????????????????????????????????????????????????????????????????????????????????????????????????????????????????????????????????????????????????????????????????????????????????????????????????????????????????????????????????????????????????????????????????????????????????????????????????????????????????????????????????????????????????????????????????????????????????????????????????????????????????????????????????????????????????????????????????????????????????????????????????????????????????????????????????????????????????????????????????????????????????????????????????????????????????????????????????????????????????????????????????????????????????????????????????????????????????????????????????????????????????????????????????????????????????????????????????????????????????????????????????????????????????????????????????????????????????????????????????????????????????????????????????????????????????
Palaeospheniscus_biloculata     ??????????????????????????????????????????????????????????????????????????????????????????????????????????????????????????203?01????2??1?????302100001200112011020121211120100031021?{12}10????????1011110???1??111?????11??220101301201021?101???????????????????????????????????????????????????????????????????????????????????????????????????????????????????????????????????????????????????????????????????????????????????????????????????????????????????????????????????????????????????????????????????????????????????????????????????????????????????????????????????????????????????????????????????????????????????????????????????????????????????????????????????????????????????????????????????????????????????????????????????????????????????????????????????????????????????????????????????????????????????????????????????????????????????????????????????????????????????????????????????????????????????????????????????????????????????????????????????????????????????????????????????????????????????????????????????????????????????????????????????????????????????????????????????????????????????????????????????????????????????????????????????????????????????????????????????????????????????????????????????????????????????????????????????????????????????????????????????????????????????????????????????????????????????????????????????????????????????????????????????????????????????????????????????????????????????????????????????????????????????????????????????????????????????????????????????????????????????????????????????????????????????????????????????????????????????????????????????????????????????????????????????????????????????????????????????????????????????????????????????????????????????????????????????????????????????????????????????????????????????????????????????????????????????????????????????????????????????????????????????????????????????????????????????????????????????????????????????????????????????????????????????????????????????????????????????????????????????????????????????????????????????????????????????????????????????????????????????????????????????????????????????????????????????????????????????????????????????????????????????????????????????????????????????????????????????????????????????????????????????????????????????????????????????????????????????????????????????????????????????????????????????????????????????????????????????????????????????????????????????????????????????????????????????????????????????????????????????????????????????????????????????????????????????????????????????????????????????????????????????????????????????????????????????????????????????????????????????????????????????????????????????????????????????????????????????????????????????????????????????????????????????????????????????????????????????????????????????????????????????????????????????????????????????????????????????????????????????????????????????????????????????????????????????????????????????????????????????????????????????????????????????????????????????????????????????????????????????????????????????????????????????????????????????????????????????????????????????????????????????????????????????????????????????????????????????????????????????????????????????????????????????????????????????????????????????????????????????????????????????????????????????????????????????????????????????????????????????????????????????????????????????????????????????????????????????????????????????????????????????????????????????????????????????????????????????????????????????????????????????????????????????????????????????????????????????????????????????????????????????????????????????????????????????????????????????????????????????????????????????????????????????????????????????????????????????????????????????????????????????????????????????????????????????????????????????????????????????????????????????????????????????????????????????????????????????????????????????????????????????????????????????????????????????????????????????????????????????????????????????????????????????????????????????????????????????????????????????????????????????????????????????????????????????????????????????????????????????????????????????????????????????????????????????????????????????????????????????????????????????????????????????????????????????????????????????????????????????????????????????????????????????????????????????????????????????????????????????????????????????????????????????????????????????????????????????????????????????????????????????????????????????????????????????????????????????????????????????????????????????????????????????????????????????????????????????????????????????????????????????????????????????????????????????????????????????????????????????????????????????????????????????????????????????????????????????????????????????????????????????????????????????????????????????????????????????????????????????????????????????????????????????????????????????????????????????????????????????????????????????????????????????????????????????????????????????????????????????????????????????????????????????????????????????????????????????????????????????????????????????????????????????????????????????????????????????????????????????????????????????????????????????????????????????????????????????????????????????????????????????????????????????????????????????????????????????????????????????????????????????????????????????????????????????????????????????????????????????????????????????????????????????????????????????????????????????????????????????????????????????????????????????????????????????????????????????????????????????????????????????????????????????????????????????????????????????????????????????????????????????????????????????????????????????????????????????????????????????????????????????????????????????????????????????????????????????????????????????????????????????????????????????????????????????????????????????????????????????????????????????????????????????????????????????????????????????????????????????????????????????????????????????????????????????????????????????????????????????????????????????????????????????????????????????????????????????????????????????????????????????????????????????????????????????????????????????????????????????????????????????????????????????????????????????????????????????????????????????????????????????????????????????????????????????????????????????????????????????????????????????????????????????????????????????????????????????????????????????????????????????????????????????????????????????????????????????????????????????????????????????????????????????????????????????????????????????????????????????????????????????????????????????????????????????????????????????????????????????????????????????????????????????????????????????????????????????????????????????????????????????????????????????????????????????????????????????????????????????????????????????????????????????????????????????????????????????????????????????????????????????????????????????????????????????????????????????????????????????????????????????????????????????????????????????????????????????????????????????????????????????????????????????????????????????????????????????????????????????????????????????????????????????????????????????????????????????????????????????????????????????????????????????????????????????????????????????????????????????????????????????????????????????????????????????????????????????????????????????????????????????????????????????????????????????????????????????????????????????????????????????????????????????????????????????????????????????????????????????????????????????????????????????????????????????????????????????????????????????????????????????????????????????????????????????????????????????????????????????????????????????????????????????????????????????????????????????????????????????????????????????????????????????????????????????????????????????????????????????????????????????????????????????????????????????????????????????????????????????????????????????????????????????????????????????????????????????????????????????????????????????????????????????????????????????????????????????????????????????????????????????????????????????????????????????????????????????????????????????????????????????????????????????????????????????????????????????????????????????????????????????????????????????????????????????????????????????????????????????????????????????
Palaeospheniscus_bergi          ??????????????????????????????????????????????????????????????????????????????????????????????????????????????????????????2?31?1?????????????????????????112011020{01}21211120100031021?2101???????1011110???0?0????????????2201013012010213101???????????????????????????????????????????????????????????????????????????????????????????????????????????????????????????????????????????????????????????????????????????????????????????????????????????????????????????????????????????????????????????????????????????????????????????????????????????????????????????????????????????????????????????????????????????????????????????????????????????????????????????????????????????????????????????????????????????????????????????????????????????????????????????????????????????????????????????????????????????????????????????????????????????????????????????????????????????????????????????????????????????????????????????????????????????????????????????????????????????????????????????????????????????????????????????????????????????????????????????????????????????????????????????????????????????????????????????????????????????????????????????????????????????????????????????????????????????????????????????????????????????????????????????????????????????????????????????????????????????????????????????????????????????????????????????????????????????????????????????????????????????????????????????????????????????????????????????????????????????????????????????????????????????????????????????????????????????????????????????????????????????????????????????????????????????????????????????????????????????????????????????????????????????????????????????????????????????????????????????????????????????????????????????????????????????????????????????????????????????????????????????????????????????????????????????????????????????????????????????????????????????????????????????????????????????????????????????????????????????????????????????????????????????????????????????????????????????????????????????????????????????????????????????????????????????????????????????????????????????????????????????????????????????????????????????????????????????????????????????????????????????????????????????????????????????????????????????????????????????????????????????????????????????????????????????????????????????????????????????????????????????????????????????????????????????????????????????????????????????????????????????????????????????????????????????????????????????????????????????????????????????????????????????????????????????????????????????????????????????????????????????????????????????????????????????????????????????????????????????????????????????????????????????????????????????????????????????????????????????????????????????????????????????????????????????????????????????????????????????????????????????????????????????????????????????????????????????????????????????????????????????????????????????????????????????????????????????????????????????????????????????????????????????????????????????????????????????????????????????????????????????????????????????????????????????????????????????????????????????????????????????????????????????????????????????????????????????????????????????????????????????????????????????????????????????????????????????????????????????????????????????????????????????????????????????????????????????????????????????????????????????????????????????????????????????????????????????????????????????????????????????????????????????????????????????????????????????????????????????????????????????????????????????????????????????????????????????????????????????????????????????????????????????????????????????????????????????????????????????????????????????????????????????????????????????????????????????????????????????????????????????????????????????????????????????????????????????????????????????????????????????????????????????????????????????????????????????????????????????????????????????????????????????????????????????????????????????????????????????????????????????????????????????????????????????????????????????????????????????????????????????????????????????????????????????????????????????????????????????????????????????????????????????????????????????????????????????????????????????????????????????????????????????????????????????????????????????????????????????????????????????????????????????????????????????????????????????????????????????????????????????????????????????????????????????????????????????????????????????????????????????????????????????????????????????????????????????????????????????????????????????????????????????????????????????????????????????????????????????????????????????????????????????????????????????????????????????????????????????????????????????????????????????????????????????????????????????????????????????????????????????????????????????????????????????????????????????????????????????????????????????????????????????????????????????????????????????????????????????????????????????????????????????????????????????????????????????????????????????????????????????????????????????????????????????????????????????????????????????????????????????????????????????????????????????????????????????????????????????????????????????????????????????????????????????????????????????????????????????????????????????????????????????????????????????????????????????????????????????????????????????????????????????????????????????????????????????????????????????????????????????????????????????????????????????????????????????????????????????????????????????????????????????????????????????????????????????????????????????????????????????????????????????????????????????????????????????????????????????????????????????????????????????????????????????????????????????????????????????????????????????????????????????????????????????????????????????????????????????????????????????????????????????????????????????????????????????????????????????????????????????????????????????????????????????????????????????????????????????????????????????????????????????????????????????????????????????????????????????????????????????????????????????????????????????????????????????????????????????????????????????????????????????????????????????????????????????????????????????????????????????????????????????????????????????????????????????????????????????????????????????????????????????????????????????????????????????????????????????????????????????????????????????????????????????????????????????????????????????????????????????????????????????????????????????????????????????????????????????????????????????????????????????????????????????????????????????????????????????????????????????????????????????????????????????????????????????????????????????????????????????????????????????????????????????????????????????????????????????????????????????????????????????????????????????????????????????????????????????????????????????????????????????????????????????????????????????????????????????????????????????????????????????????????????????????????????????????????????????????????????????????????????????????????????????????????????????????????????????????????????????????????????????????????????????????????????????????????????????????????????????????????????????????????????????????????????????????????????????????????????????????????????????????????????????????????????????????????????????????????????????????????????????????????????????????????????????????????????????????????????????????????????????????????????????????????????????????????????????????????????????????????????????????????????????????????????????????????????????????????????????????????????????????????????????????????????????????????????????????????????????????????????????????????????????????????????????????????????????????????????????????????????????????????????????????????????????????????????????????????????????????????????????????????????????????????????????????????????????????????????????????????????????????????????????????????????????????????????????????????????????????????????????????????????????????????????????????????????????????????????????????????????????????????????????????????????????????????????????????????????????????????????????????????????????????????????????????????????????????????????????????????????????????????????????????????????????????????????????????????????????????????????????????????????????????????????????????????????????????????
Palaeospheniscus_patagonicus    ??????????????????????????????????????????????????????????????????????????????100??????????????????????????10???00????????20???1????????????13?2100??12?0112011020{01}212111201000310211{12}10112201??1011110??????????110?11102201013012010213101???????????????????????????????????????????????????????????????????????????????????????????????????????????????????????????????????????????????????????????????????????????????????????????????????????????????????????????????????????????????????????????????????????????????????????????????????????????????????????????????????????????????????????????????????????????????????????????????????????????????????????????????????????????????????????????????????????????????????????????????????????????????????????????????????????????????????????????????????????????????????????????????????????????????????????????????????????????????????????????????????????????????????????????????????????????????????????????????????????????????????????????????????????????????????????????????????????????????????????????????????????????????????????????????????????????????????????????????????????????????????????????????????????????????????????????????????????????????????????????????????????????????????????????????????????????????????????????????????????????????????????????????????????????????????????????????????????????????????????????????????????????????????????????????????????????????????????????????????????????????????????????????????????????????????????????????????????????????????????????????????????????????????????????????????????????????????????????????????????????????????????????????????????????????????????????????????????????????????????????????????????????????????????????????????????????????????????????????????????????????????????????????????????????????????????????????????????????????????????????????????????????????????????????????????????????????????????????????????????????????????????????????????????????????????????????????????????????????????????????????????????????????????????????????????????????????????????????????????????????????????????????????????????????????????????????????????????????????????????????????????????????????????????????????????????????????????????????????????????????????????????????????????????????????????????????????????????????????????????????????????????????????????????????????????????????????????????????????????????????????????????????????????????????????????????????????????????????????????????????????????????????????????????????????????????????????????????????????????????????????????????????????????????????????????????????????????????????????????????????????????????????????????????????????????????????????????????????????????????????????????????????????????????????????????????????????????????????????????????????????????????????????????????????????????????????????????????????????????????????????????????????????????????????????????????????????????????????????????????????????????????????????????????????????????????????????????????????????????????????????????????????????????????????????????????????????????????????????????????????????????????????????????????????????????????????????????????????????????????????????????????????????????????????????????????????????????????????????????????????????????????????????????????????????????????????????????????????????????????????????????????????????????????????????????????????????????????????????????????????????????????????????????????????????????????????????????????????????????????????????????????????????????????????????????????????????????????????????????????????????????????????????????????????????????????????????????????????????????????????????????????????????????????????????????????????????????????????????????????????????????????????????????????????????????????????????????????????????????????????????????????????????????????????????????????????????????????????????????????????????????????????????????????????????????????????????????????????????????????????????????????????????????????????????????????????????????????????????????????????????????????????????????????????????????????????????????????????????????????????????????????????????????????????????????????????????????????????????????????????????????????????????????????????????????????????????????????????????????????????????????????????????????????????????????????????????????????????????????????????????????????????????????????????????????????????????????????????????????????????????????????????????????????????????????????????????????????????????????????????????????????????????????????????????????????????????????????????????????????????????????????????????????????????????????????????????????????????????????????????????????????????????????????????????????????????????????????????????????????????????????????????????????????????????????????????????????????????????????????????????????????????????????????????????????????????????????????????????????????????????????????????????????????????????????????????????????????????????????????????????????????????????????????????????????????????????????????????????????????????????????????????????????????????????????????????????????????????????????????????????????????????????????????????????????????????????????????????????????????????????????????????????????????????????????????????????????????????????????????????????????????????????????????????????????????????????????????????????????????????????????????????????????????????????????????????????????????????????????????????????????????????????????????????????????????????????????????????????????????????????????????????????????????????????????????????????????????????????????????????????????????????????????????????????????????????????????????????????????????????????????????????????????????????????????????????????????????????????????????????????????????????????????????????????????????????????????????????????????????????????????????????????????????????????????????????????????????????????????????????????????????????????????????????????????????????????????????????????????????????????????????????????????????????????????????????????????????????????????????????????????????????????????????????????????????????????????????????????????????????????????????????????????????????????????????????????????????????????????????????????????????????????????????????????????????????????????????????????????????????????????????????????????????????????????????????????????????????????????????????????????????????????????????????????????????????????????????????????????????????????????????????????????????????????????????????????????????????????????????????????????????????????????????????????????????????????????????????????????????????????????????????????????????????????????????????????????????????????????????????????????????????????????????????????????????????????????????????????????????????????????????????????????????????????????????????????????????????????????????????????????????????????????????????????????????????????????????????????????????????????????????????????????????????????????????????????????????????????????????????????????????????????????????????????????????????????????????????????????????????????????????????????????????????????????????????????????????????????????????????????????????????????????????????????????????????????????????????????????????????????????????????????????????????????????????????????????????????????????????????????????????????????????????????????????????????????????????????????????????????????????????????????????????????????????????????????????????????????????????????????????????????????????????????????????????????????????????????????????????????????????????????????????????????????????????????????????????????????????????????????????????????????????????????????????????????????????????????????????????????????????????????????????????????????????????????????????????????????????????????????????????????????????????????????????????????????????????????????????????????????????????????????????????????????????????????????????????????????????????????????????????????????????????????????????????????????????????????????????????????????????????????????????????????????????????????????????????????????????????????????????????????????????????????????????????????????????????????????????????????????????????????????????????????????????????????????????????????????????????????????????
[truncated: 216,065 more chars]
